# Supplementary material for: Metabolomics-guided discovery of cytochrome P450s involved in pseudotropine-dependent biosynthesis of modified tropane alkaloids
Source: Nat Commun. 2022 Jul 2;13:3832. doi: 10.1038/s41467-022-31653-1 (PMC9250511; doi:10.1038/s41467-022-31653-1)
Supplement: Supplementary file 4 — Supplementary Data 1 [file 41467_2022_31653_MOESM4_ESM.xlsx]

## Sheet: Supplementary Data 1
Supplementary Data 1. Alkaloids in Atropa belladonna root. Metabolites in root extracts were separated by a 90-min UHPLC/MS/MS method. Alkaloids whose levels were changed in either one or both VIGS genotypes compared to the respective control lines are listed with their proposed elemental formulas, empirical chromatographic retention times (tR),calculated and experimental m/z values (mass spectra…
Number	Annotation	Neutral Formula	Evidence for N-demethylation	tR (min)	Calculated m/z for [M+H]+	Experimental m/z for [M+H]+ (%)	Fragment ion m/z observed in MS/MS spectra (%) with ions characteristic of N-demethylation highlighted in bold	MSI Score	P-value control/VIGS AbP450-5021	P-value control/VIGS AbP450-116623	q-value control/VIGS AbP450-5021	q-value control/VIGS AbP450-116623
1	Pseudotropine	C8H15NO	No	20.9	142.123	142.1254 (100)	124.11 (53), 98.10 (5), 96.08 (47)	1	2.04177e-16	5.80522e-12	0	0
2	Acetyl pseudotropine	C10H17NO2	No	13.6	184.133	184.1331 (100)	124.11 (72), 96.08 (13), 82.06 (2)	1	2.06545e-15	1.49986e-12	0	0
3	Propionyl pseudotropine	C11H19NO2	No	13.5	198.149	198.1484 (100)	124.11 (74), 96.08 (11), 82.07 (7)	1	1.5299e-12	1.07036e-05	0	0
4	4:0-Acyl pseudotropine	C12H21NO2	No	13.2	212.165	212.1641 (100)	124.11 (67), 96.08 (8)	1	1.08947e-16	2.2636e-10	0	0
5	5:0-Acyl pseudotropine	C13H23NO2	No	12.9	226.18	226.1790 (100)	142.12 (4), 124.11 (62), 96.08 (9), 82.06 (2)	1	5.22391e-14	1.31026e-08	2.11862e-08	0
6	Tigloyl pseudotropine	C13H21NO2	No	13.1	224.165	224.1647 (82)	124.11 (100), 96.08 (5), 82.07 (2)	1	1.4894e-15	0.9545	0	0.0811136
7	7:1-Acyloxy tigloyloxy tropane	C20H31NO4	No	11.3	350.233	350.2330 (100)	250.18 (62), 222.15 (61), 140.11 (2), 122.10 (13), 110.09 (1), 80.05 (2)	3	0.0004	NDa	5.27161e-05	NDa
8	Malonyl-phenyllactoyl tropanol isomer 1	C20H25NO6	No	29	376.175	376.1748 (100)	332.18 (20), 290.17 (2), 272.16 (30), 140.10 (51), 124.11 (38)	3	0.000649137	0.0407	0.00254174	0.292318
9	Malonyl-phenyllactoyl tropanol isomer 2	C20H25NO6	No	30.2	376.175	376.1748 (100)	332.18 (46), 290.17 (3), 272.16 (50), 140.10 (8), 124.11 (74)	3	0.000158155	0.1216	2.54E-03*	2.92E-01*
10	Malonyl-phenyllactoyl hydroxytropanol	C20H25NO7	No	26.8	392.17	392.1701 (100)	348.18 (42), 306.17 (2), 288.16 (40), 140.11 (58), 122.10 (10)	3	0.002	0.6286	0.00101468	0.158616
11	Hydroxymalonyl phenyllactoyl tropanol	C20H25NO7	No	30.6	392.17	392.1707 (100)	348.18 (13), 290.17 (2), 272.16 (62), 142.12 (18), 124.11 (21)	3	0.0014	0.1707	0.00279575	0.37301
12	Malonyl-phenyllactoyl epoxytropanol	C20H23NO7	No	28.1	390.155	390.1551 (100)	346.16 (41), 304.15 (3), 286.14 (20), 156.10 (13), 138.09 (77)	3	2.83318e-05	0.2691	0.00017682	0.191391
13	Hydroxytropanol isomer 1	C8H15NO2	No	19	158.118	158.1178 (100)	140.11 (5), 122.10 (2), 94.06 (1)	3	0.0023	0.2265	0.00843169	0.116273
14	Hydroxytropanol isomer 2	C8H15NO2	No	22	158.118	158.1176 (100)	140.10 (11), 96.08 (5)	3	1.74471e-06	2.34665e-06	0.0620871	1.09165e-09
15	Hydroxytropanol isomer 3	C8H15NO2	No	23.2	158.118	158.1169 (100)	140.11 (4), 122.08 (1), 96.08 (9), 94.06 (2)	3	1.21987e-07	4.42491e-05	8.94586e-07	6.33333e-06
16	Tropanol hexoside	C14H25NO6	No	37.1	304.175	304.1752 (100)	142.12 (57), 124.11 (22), 110.06 (0.2), 98.09 (2), 96.08 (8)	3	1.35521e-12	NDa	2.80387e-14	NDa
17	Norpseudotropine	C7H13NO	Yes	20.2	128.107	128.1069 (100)	110.10 (38), 82.07 (2)	1	0.0004	1.42827e-14	0.00767646	0
18	Propionyl norpseudotropine	C10H17NO2	Yes	13.3	184.133	184.1322 (66)	110.10 (100), 82.06 (8)	3	1.55046e-09	3.26373e-12	0.00E+00*	0
19	4:0-Acyl norpseudotropine	C11H19NO2	Yes	12.9	198.149	198.1486 (71)	110.09 (100), 98.06 (4)	3	4.78798e-10	5.04563e-17	2.61738e-10	0
20	5:0-Acyl norpseudotropine	C12H21NO2	Yes	12.5	212.165	212.1642 (66)	110.10 (100), 82.06 (10)	3	1.11739e-09	1.99063e-14	0.462645	0
21	Tigloyl norpseudotropine	C12H19NO2	Yes	12.7	210.149	210.1491 (35)	110.10 (100), 82.07 (4)	1	1.91512e-08	1.68705e-18	1.25077e-08	0
22	Tigloyl hydroxynorpseudotropine isomer 1	C12H19NO3	Yes	9.1	226.144	226.1435 (78)	126.09 (100), 109.07 (60), 108.08 (10), 82.07 (17)	3	2.40802e-11	3.72183e-18	0	1.67805e-15
23	Tigloyl hydroxynorpseudotropine isomer 2	C12H19NO3	Yes	12.6	226.144	226.1454 (63)	126.09 (100), 109.08 (3), 108.08 (13), 82.07 (6)	3	1.14224e-09	5.2368e-18	0.00E+00*	0
24	Tigloyl dihydroxynorpseudotropine isomer 1	C12H19NO4	Yes	7.3	242.139	242.1386 (43)	224.13 (24), 142.09 (100), 124.08 (81), 98.06 (8), 96.08 (4), 80.05 (21)	3	1.07007e-09	2.83094e-09	1.48337e-11	4.89536e-09
25	Tigloyl dihydroxynorpseudotropine isomer 2	C12H19NO4	Yes	7.7	242.139	242.1391 (77)	224.13 (21), 142.09 (100), 124.08 (65), 98.06 (4), 96.07 (4), 80.05 (39)	3	6.344e-08	1.42272e-06	1.48E-11*	4.90E-09*
26	Tigloyl trihydroxynorpseudotropine	C12H19NO5	Yes	5.2	258.134	258.1357 (100)	240.12 (21), 158.08 (58), 140.07 (81), 122.06 (27), 112.05 (32), 94.05 (25)	3	1.89498e-06	0.0004	1.18077e-06	*
27	Calystegine A5 (1,4-dihydroxynorpseudotropine )	C7H13NO3	Yes	15.1	160.097	160.0968 (100)	142.09 (27), 124.08 (37), 98.08 (2)	1	5.04668e-07	1.11889e-14	8.51928e-13	0.0323223
28	Calystegine A3 (1,2-dihydroxynorpseudotropine)	C7H13NO3	Yes	16.7	160.097	160.0969 (37)	142.09 (100), 124.08 (3), 98.06 (18)	1	5.49166e-11	1.60243e-07	8.65194e-14	7.8035e-05
29	Calystegine B1 (1,2,6-trihydroxynorpseudotropine)	C7H13NO4	Yes	16.3	176.092	176.0914 (100)	158.08 (32), 152.11 (11), 140.07 (64), 122.08 (25)	1	3.03298e-05	0.0015	1.18077e-06	0.00482412
30	Nicotinic acid hexoside	C12H15NO7	N/A	32.5	286.092	286.0927 (2)	124.04 (100), 106.03 (1), 80.05 (2)	3	2.66786e-05	0.0293	5.78487e-05	0.227811
31	Unknown m/z 172.13	C9H17NO2	No	18.1	172.133	172.1332 (100)	154.12 (82), 112.11 (10), 84.08 (2)	4	9.05089e-08	2.08791e-09	1.74499e-11	1.61748e-11
32	Unknown m/z 228.16	C12H21NO3	uncertain	23.3	228.159	228.1598 (100)	210.15 (67), 166.12 (7), 140.10 (10)	4	9.55273e-09	NDa	1.74606e-12	NDa
33	Unknown m/z 244.15	C12H21NO4	uncertain	37	244.154	244.1545 (100)	226.14 (14), 208.14 (1), 198.11 (2), 184.13 (5), 166.12 (5), 140.11 (9), 124.11 (8), 110.10 (2), 96.08 (2)	4	2.77735e-09	2.38562e-06	4.51571e-14	2.09492e-06
34	Unknown m/z 280.19	C16H25NO3	No	11.5	280.191	280.1918 (64)	222.15 (77), 180.14 (100), 152.11 (2), 138.12 (4), 122.10 (26), 80.05 (4)	4	1.41364e-07	0.9496	4.006e-10	0.263654
35	Unknown m/z 292.15 isomer 1	C16H21NO4	No	12.8	292.154	292.1554 (100)	144.1021 (34), 84.0815 (33)	4	0.0075	0.7829	0.0218697	0.184139
36	Unknown m/z 292.15 isomer 2	C16H21NO4	No	16.5	292.154	292.1548 (100)	144.1023 (35), 84.0813 (33)	4	0.0018	0.5577	0.00948667	0.227811
37	Unknown m/z 326.20	C17H27NO5	No	24.8	326.196	326.1966 (100)	226.14 (54), 166.12 (6), 124.11 (16), 110.10 (2)	4	1.39896e-08	0.0006	1.74606e-12	*
38	Unknown m/z 454.15 isomer 1 (phenyllactoyl tropanol derivative)	C21H27NO8S	No	29	454.153	454.1531 (100)	272.16 (1), 124.11 (17)	4	0.000144723	0.076	3.70004e-05	0.397608
39	Unknown m/z 454.15 isomer 2 (phenyllactoyl tropanol derivative)	C21H27NO8S	No	30.2	454.153	454.1542 (100)	272.16 (14), 124.11 (25)	4	6.25579e-05	NDa	3.70E-05*	NDa
40	Unknown m/z 454.20 isomer 1	C22H31NO9	No	17.6	454.207	454.2072 (100)	436.20 (5), 292.15 (12), 144.10 (5), 84.08 (12)	4	1.93389e-05	NDa	8.98E-06*	NDa
41	Unknown m/z 454.20 isomer 2	C22H31NO9	No	18.87	454.207	454.2080 (100)	436.20 (2), 292.15 (3), 144.10 (1), 84.08 (14)	4	1.43329e-06	0.2786	8.98458e-06	0.073909
											aNot detected in control/VIGS AbP450-116623 lines (S/N<3)
											* not reported by Progenesis
1	Sumner, L. W. et al. Proposed minimum reporting standards for chemical analysis Chemical Analysis Working Group (CAWG) Metabolomics Standards Initiative (MSI). Metabolomics 3, 211-221 (2007).
