# Supplementary material for: Metabolomics-guided discovery of cytochrome P450s involved in pseudotropine-dependent biosynthesis of modified tropane alkaloids
Source: Nat Commun. 2022 Jul 2;13:3832. doi: 10.1038/s41467-022-31653-1 (PMC9250511; doi:10.1038/s41467-022-31653-1)
Supplement: Supplementary file 5 — Supplementary Data 2 [file 41467_2022_31653_MOESM5_ESM.xlsx]

## Sheet: Supplementary Data 2
Supplementary Data 2. Tropine, littorine, hyoscyamine and scopolamine levels in roots of AbP450-5021 and AbP450-116623 VIGS lines relative to respective control lines.
Calculated m/z for [M+H]	142.123	304.154		290.175	290.175		Calculated m/z for [M+H]	142.123	304.154		290.175	290.175
Line	Tropine RFIS.mg-1 dry weight	Scopolamine RFIS.mg-1 dry weight		Littorine* RFIS.mg-1 dry weight	Hyoscyamine* RFIS.mg-1 dry weight		Line	Tropine RFIS.mg-1 dry weight	Scopolamine RFIS.mg-1 dry weight		Littorine* RFIS.mg-1 dry weight	Hyoscyamine* RFIS.mg-1 dry weight
control (TRV2) #1	2.0997	0.7223		1.12377	1.0182		control (TRV2) #1	8.7	3.44597		22.2981	11.786
control (TRV2) #2	3.3312	0.9589		2.38085	2.0147		control (TRV2) #2	9.6579	4.08661		24.472	11.8861
control (TRV2) #3	2.6	0.6993		1.38404	1.2681		control (TRV2) #3	6.4737	3.37942		21.4772	11.7248
control (TRV2) #4	2.3425	0.9879		1.36745	1.2562		control (TRV2) #4	7.5244	2.30052		17.6996	6.884
control (TRV2) #5	2.6856	0.8277		1.52187	1.3396		control (TRV2) #5	11.9697	2.86523		28.4401	9.7635
control (TRV2) #6	1.3569	0.6116		0.987144	0.9831		control (TRV2) #6	7.8571	2.80004		25.6734	10.5701
control (TRV2) #7	2.0002	0.6657		1.25852	1.1323		control (TRV2) #7	10.5	4.21192		26.8485	10.0531
control (TRV2) #8	2.832	0.7513		1.63206	1.7845		control (TRV2) #8	8.7778	2.60946		26.1854	13.5251
control (TRV2) #9	3.2008	1.036		2.60903	2.7802		control (TRV2) #9	4.5366	3.80852		20.1573	14.5714
control (TRV2) #10	3.3128	1.311		2.99896	2.5831		control (TRV2) #10	8.0179	4.60248		29.6726	20.1325
control (TRV2) #11	2.2386	0.9928		1.34499	1.311		control (TRV2) #11	9.0588	3.3044		20.5129	9.4511
control (TRV2) #12	1.9819	0.8922		1.37237	1.2498		control (TRV2) #12	13.0286	5.49228		34.3243	13.7957
control (TRV2) #13	1.4649	0.4911		1.57548	1.4458		control (TRV2) #13	7.5469	4.29999		25.7291	12.926
control (TRV2) #14	3.0775	0.9015		1.39889	1.4175		control (TRV2) #14	8.5132	3.3812		22.2109	10.2108
control (TRV2) #15	1.9709	0.7979		1.00868	0.9744		control (TRV2) #15	12.3281	4.05167		22.8571	8.571
control (TRV2) #16	1.5461	0.6705		1.8361	1.4967		control (TRV2) #16	7.3824	3.50171		20.2159	14.2576
control (TRV2) #17	1.6998	0.9457		1.31615	1.5575		control (TRV2) #17	5.9861	3.28631		24.6606	15.3333
control (TRV2) #18	2.5868	0.9547		1.22109	1.3506		control (TRV2) #18	6.1719	3.73002		25.2125	15.4355
control (TRV2) #19	4.7662	1.459		1.3896	1.7096		control (TRV2) #19	6.7857	5.17052		28.7255	21.1028
control (TRV2) #20	2.389	0.809		1.47283	1.3708		control (TRV2) #20	10.3	3.46745		28.4445	14.2205
control (TRV2) #21	4.065	0.9637		1.20846	1.1364		control (TRV2) #21	5.6795	2.00915		16.8663	13.7184
control (TRV2) #22	2.3759	0.8803		1.46039	1.5191		control (TRV2) #22	8.5357	4.50514		32.5828	25.4704
control (TRV2) #23	4.076	1.081		1.5202	1.413		control (TRV2) #23	7.6429	4.13277		24.1106	12.4625
							control (TRV2) #24	8.3605	3.76172		20.5074	11.4644
VIGS AbP450-5021 #1	2.7059	0.7347		1.08706	1.0163		VIGS AbP450-116623 #1	12.6001	5.85726		35.971	19.083
VIGS AbP450-5021 #2	3.1743	0.7825		1.20008	1.2482		VIGS AbP450-116623 #2	6.4198	3.40287		22.538	12.045
VIGS AbP450-5021 #3	3.1747	0.8283		1.47679	1.4835		VIGS AbP450-116623 #3	8.6084	5.54722		22.082	13.219
VIGS AbP450-5021 #4	2.2214	0.4888		1.13259	1.1609		VIGS AbP450-116623 #4	7.8432	3.82282		17.432	9.801
VIGS AbP450-5021 #5	2.4431	0.7666		1.18544	1.2291		VIGS AbP450-116623 #5	7.2186	5.71352		27.329	23.02
VIGS AbP450-5021 #6	2.9868	0.9045		1.40476	1.3028		VIGS AbP450-116623 #6	12.241	2.50295		15.521	8.608
VIGS AbP450-5021 #7	2.365	0.5697		1.73584	1.418		VIGS AbP450-116623 #7	8.7438	4.03833		33.56	26.2
VIGS AbP450-5021 #8	2.3834	0.8402		1.17206	1.594		VIGS AbP450-116623 #8	8.2053	3.5339		23.708	15.946
VIGS AbP450-5021 #9	2.8511	0.7663		0.954401	1.069		VIGS AbP450-116623 #9	7.6193	2.22422		16.122	9.758
VIGS AbP450-5021 #10	2.5878	0.9959		1.134	1.3745		VIGS AbP450-116623 #10	11.0531	6.30291		34.718	22.795
VIGS AbP450-5021 #11	3.2832	1.027		1.06942	1.1658		VIGS AbP450-116623 #11	19.6472	11.8953		74.587	30.421
VIGS AbP450-5021 #12	3.1931	0.8922		1.21839	1.2305		VIGS AbP450-116623 #12	8.7798	8.22707		38.928	31.529
VIGS AbP450-5021 #13	3.4023	1.189		1.75098	1.5909		VIGS AbP450-116623 #13	7.5936	4.39322		18.326	15.332
VIGS AbP450-5021 #14	2.2708	1.133		1.21767	1.3717		VIGS AbP450-116623 #14	7.3178	3.51043		36.442	18.07
VIGS AbP450-5021 #15	2.5013	1.062		1.51526	1.5881		VIGS AbP450-116623 #15	4.661	4.21941		25.592	17.899
VIGS AbP450-5021 #16	2.4117	0.9953		1.13349	1.1275		VIGS AbP450-116623 #16	7.5782	4.73805		25.606	15.342
VIGS AbP450-5021 #17	2.4143	0.8647		1.1001	1.0727		VIGS AbP450-116623 #17	11.4424	4.06988		33.531	14.938
VIGS AbP450-5021 #18	3.5109	0.7694		1.46642	1.3388		VIGS AbP450-116623 #18	11.1202	5.09025		32.37	16.405
VIGS AbP450-5021 #19	3.6559	0.6663		0.904421	0.95		VIGS AbP450-116623 #19	8.4038	4.65953		22.875	12.45
VIGS AbP450-5021 #20	1.7222	0.4215		1.26186	1.3883		VIGS AbP450-116623 #20	7.864	2.90798		18.057	12.535
VIGS AbP450-5021 #21	3.6901	1.012		1.17946	1.2761		VIGS AbP450-116623 #21	7.2949	4.17242		26.701	12.914
VIGS AbP450-5021 #22	1.6307	0.3933		0.999567	0.9821		VIGS AbP450-116623 #22	10.1804	4.08844		31.066	19.611
VIGS AbP450-5021 #23	2.6195	0.7294		1.55059	1.4681		VIGS AbP450-116623 #23	7.683	4.09617		22.672	9.896
MEAN control (N=23)	2.609	0.8874		1.551	1.483		MEAN control (N=24)	8.389	3.675		24.58	13.3
MEAN VIGS AbP450-5021 (N=23)	2.748	0.8188		1.254	1.28		MEAN VIGS AbP450-116623 (N=23)	9.136	4.74		28.51	16.86
P-value t-test (unpaired, two-tailed, Welch correction)	0.5294	0.2862		0.0178501	0.0581618		P-value t-test (unpaired, two-tailed, Welch correction)	0.3322	0.0275		0.1581	0.0298
* 15 min-UHPLC/MS/MS method was used as described under Methods
