# Supplementary material for: Metabolomics-guided discovery of cytochrome P450s involved in pseudotropine-dependent biosynthesis of modified tropane alkaloids
Source: Nat Commun. 2022 Jul 2;13:3832. doi: 10.1038/s41467-022-31653-1 (PMC9250511; doi:10.1038/s41467-022-31653-1)
Supplement: Supplementary file 6 — Supplementary Data 3 [file 41467_2022_31653_MOESM6_ESM.xlsx]

## Sheet: Supplementary Data 3
Supplementary Data 3. UHPLC-MS/MS analysis of O-acyl pseudotropine substrates, tigloyl norpseudotropine and enzymatic products in transient assays. N. benthamiana leaves producing AbP450-5021 and AbP450-116623, each alone or together, were assayed in the presence of an O- acyl pseudotropine substrate. Leaf metabolite extracts were then analyzed using a 90-min UHPLC/MS/MS method. Chemically synthe…
Annotation	Type	Formula	tR (min)	Calculated m/z for [M+H]+	Experimental m/z for [M+H]+ (%)	Fragment ions m/z observed in MS/MS spectra (%)
Acetyl pseudotropine	S	C10H17NO2	12.1	184.133	184.1332 (100)	124.09 (17)
Propionyl pseudotropine	S	C11H19NO2	12.1	198.149	198.1494 (100)	124.11 (71), 96.08 (8)
Propionyl norpseudotropine	P1	C10H17NO2	11.7	184.133	184.1335 (75)	110.10 (100)
Propionyl hydroxynorpseudotropine	P2	C10H17NO3	8.4	200.128	200.1283 (72)	126.09 (66), 109.06 (100), 79.05 (11)
Isobutyryl pseudotropine (4:0-Acyl pseudotropine)	S	C12H21NO2	11.7	212.165	212.1650 (100)	124.11 (60), 96.08 (4)
Isobutyryl norpseudotropine (4:0-Acyl norpseudotropine)	P1	C11H19NO2	11.5	198.149	198.1492 (86)	110.10 (100), 82.06 (5)
Isobutyryl hydroxynorpseudotropine	P2	C11H19NO3	7.9	214.144	214.1441 (100)	126.09 (68), 109.06 (72), 82.06 (9)
Isovaleryl pseudotropine (5:0-Acyl pseudotropine)	S	C13H23NO2	11.29	226.18	226.1807 (100)	124.11 (39), 96.08 (2)
Isovaleryl norpseudotropine (5:0-Acyl norpseudotropine)	P1	C12H21NO2	11.04	212.165	212.1650 (100)	110.10 (98)
Isovaleryl hydroxynorpseudotropine	P2	C12H21NO3	7.2	228.159	228.1600 (100)	126.09 (47), 109.06 (39), 82.06 (6)
Senecioyl pseudotropine	S	C13H21NO2	11.3	224.165	224.1645 (100)	142.12 (2), 124.11 (88), 96.08 (1)
Senecioyl norpseudotropine	P1	C12H19NO2	11	210.149	210.1491 (42)	110.10 (100), 82.06 (1)
Senecioyl hydroxynorpseudotropine	P2	C12H19NO3	7.3	226.144	226.1441 (100)	144.10 (3), 126.09 (83), 109.06 (9), 82.06 (4)
Tigloyl pseudotropine	S	C13H21NO2	11.1	224.165	224.1659 (77)	124.11 (100), 96.08 (5), 82.06 (2)
Tigloyl norpseudotropine	S, P	C12H19NO2	10.9	210.149	210.1488 (40)	110.10 (100), 82.06 (2)
Tigloyl hydroxynorpseudotropine isomer 1	P2	C12H19NO3	7.4	226.144	226.1441 (86)	126.09 (100), 109.06 (45), 108.08 (3), 82.06 (11)
Tigloyl hydroxynorpseudotropine isomer 2	P1	C12H19NO3	10.8	226.144	226.1438 (68)	126.09 (100), 109.08 (0.2), 108.08 (8), 82.06 (1)
