# Supplementary material for: Metabolomics-guided discovery of cytochrome P450s involved in pseudotropine-dependent biosynthesis of modified tropane alkaloids
Source: Nat Commun. 2022 Jul 2;13:3832. doi: 10.1038/s41467-022-31653-1 (PMC9250511; doi:10.1038/s41467-022-31653-1)
Supplement: Supplementary file 7 — Supplementary Data 4 [file 41467_2022_31653_MOESM7_ESM.xlsx]

## Sheet: Supplementary Data 4
Supplementary Data 4. Transient assays in Nicotiana benthamiana with O-acyl pseudotropine candidate substrates and tigloyl norpseudotropine. Data are expressed as percent of acyl pseudotropine, acyl norpseudotropine and acyl hydroxynorpseudotropine signal areas in extracted ion chromatograms. Replicates are biological replicates, infiltrated on different plants as described under methods.
Substrate: Acetyl pseudotropine (2:0-acyl pseudotropine)
Gene combination	Acetyl pseudotropine (%)	Acetyl norpseudotropine (%)	Acetyl hydroxynorpseudotropine (%)
Control 1	100	0	0
Control 2	100	0	0
AbP450-5021_1	100	0	0
AbP450-5021_2	100	0	0
AbP450-5021_3	100	0	0
AbP450-116623_1	100	0	0
AbP450-116623_2	100	0	0
AbP450-116623_3	100	0	0
AbP450-5021 + AbP450-116623_1	100	0	0
AbP450-5021 + AbP450-116623_2	100	0	0
AbP450-5021 + AbP450-116623_3	100	0	0
Substrate: Propionyl pseudotropine (3:0-acyl pseudotropine)
Gene combination	Propionyl pseudotropine (%)	Propionyl norpseudotropine (%)	Propionyl hydroxynorpseudotropine (%)
Control 1	100	0	0
Control 2	100	0	0
AbP450-5021_1	13.31	86.69	0
AbP450-5021_2	17.1	82.9	0
AbP450-5021_3	16.29	83.71	0
AbP450-116623_1	100	0	0
AbP450-116623_2	100	0	0
AbP450-116623_3	100	0	0
AbP450-5021 + AbP450-116623_1	81.69	1.54	16.77
AbP450-5021 + AbP450-116623_2	82.2	0	17.8
AbP450-5021 + AbP450-116623_3	82.21	0	17.79
Substrate: Isobutyryl pseudotropine (4:0-acyl pseudotropine)
Gene combination	Isobutyryl pseudotropine (%)	Isobutyryl norpseudotropine (%)	Isobutyryl hydroxynorpseudotropine (%)
Control 1	100	0	0
Control 2	100	0	0
AbP450-5021_1	22.53	77.47	0
AbP450-5021_2	27.97	72.03	0
AbP450-5021_3	26.62	73.38	0
AbP450-116623_1	100	0	0
AbP450-116623_2	100	0	0
AbP450-116623_3	100	0	0
AbP450-5021 + AbP450-116623_1	76.89	0	13.11
AbP450-5021 + AbP450-116623_2	71.9	0	28.1
AbP450-5021 + AbP450-116623_3	79.15	0	20.85
Substrate: Isovaleryl pseudotropine (5:0-acyl pseudotropine)
Gene combination	Isovaleryl pseudotropine (%)	Isovaleryl norpseudotropine (%)	Isovaleryl hydroxynorpseudotropine (%)
Control 1	100	0	0
Control 2	100	0	0
Control 3	100	0	0
Control 4	100	0	0
AbP450-5021_1	23.67	76.33	0
AbP450-5021_2	24.9	75.1	0
AbP450-5021_3	18.78	81.22	0
AbP450-116623_1	100	0	0
AbP450-116623_2	100	0	0
AbP450-116623_3	100	0	0
AbP450-5021 + AbP450-116623_1	65.95	3.1	30.95
AbP450-5021 + AbP450-116623_2	62.95	0.5	36.54
AbP450-5021 + AbP450-116623_3	71.29	0.3	28.41
AbP450-5021 + AbP450-116623_4	64.78	0	35.22
Substrate: Senecioyl pseudotropine (5:1-acyl pseudotropine)
Gene combination	Senecioyl pseudotropine (%)	Senecioyl norpseudotropine (%)	Senecioyl hydroxynorpseudotropine (%)
Control 1	100	0	0
Control 2	100	0	0
Control 3	100	0	0
AbP450-5021_1	10.58	89.42	0
AbP450-5021_2	29.72	70.28	0
AbP450-116623_1	100	0	0
AbP450-116623_2	100	0	0
AbP450-116623_3	100	0	0
AbP450-5021 + AbP450-116623_1	42.52	0	57.47
AbP450-5021 + AbP450-116623_2	75.8	0	24.2
AbP450-5021 + AbP450-116623_3	62.63	5.81	31.57
Substrate: Tigloyl pseudotropine (5:1-acyl pseudotropine)
Gene combination	Tigloyl pseudotropine (%)	Tigloyl norpseudotropine (%)	Tigloyl hydroxynorpseudotropine isomer 1 (%)	Tigloyl hydroxynorpseudotropine isomer 2 (%)
Control 1	100	0	0	0
Control 2	100	0	0	0
AbP450-5021_1	41.05	54.24	0	4.71
AbP450-5021_2	54.89	39.86	0	5.25
AbP450-5021_3	26.04	65.87	0	8.09
AbP450-116623_1	100	0	0	0
AbP450-116623_2	100	0	0	0
AbP450-5021 + AbP450-116623_1	86.13	0.51	13.36	0
AbP450-5021 + AbP450-116623_2	70.34	5.96	23.7	0
AbP450-5021 + AbP450-116623_3	75.81	0.63	23.56	0
Substrate: Tigloyl norpseudotropine (5:1-acyl norpseudotropine)
Gene combination	Tigloyl pseudotropine (%)	Tigloyl norpseudotropine (%)	Tigloyl hydroxynorpseudotropine isomer 1 (%)	Tigloyl hydroxynorpseudotropine isomer 2 (%)
Control 1	0	100	0	0
Control 2	0	100	0	0
Control 3	0	100	0	0
AbP450-5021_1	0	94.02	0	5.98
AbP450-5021_2	0	89.49	0	10.51
AbP450-5021_3	0	90.89	0	9.11
AbP450-116623_1	0	58.93	41.07	0
AbP450-116623_2	0	25.23	74.76	0
AbP450-116623_3	0	51.1	48.9	0
AbP450-5021 + AbP450-116623_1	0	60.61	39.39	0
AbP450-5021 + AbP450-116623_2	0	60.55	39.45	0
AbP450-5021 + AbP450-116623_3	0	79.89	20.11	0
