# Supplementary material for: Metabolomics-guided discovery of cytochrome P450s involved in pseudotropine-dependent biosynthesis of modified tropane alkaloids
Source: Nat Commun. 2022 Jul 2;13:3832. doi: 10.1038/s41467-022-31653-1 (PMC9250511; doi:10.1038/s41467-022-31653-1)
Supplement: Supplementary file 8 — Supplementary Data 5 [file 41467_2022_31653_MOESM8_ESM.xlsx]

## Sheet: Supplementary Data 5
Supplementary Data 5. Oligonucleotide primers used in this study
Primer Name	Sequence	Application
AbCYP5021 Ent-F	5 ́-CACCATGGAGCTTCCATTCTCCCA-3 ́	AbP450-5021 expression construct
AbCYP5021 Ent-R	5 ́-TCAGGATTTATACATATAAGGAATTCCAACTAC-3 ́	AbP450-5021 expression construct
AbCYP116623 Ent-F	5 ́-CACCATGGAAATTCACATTCTTTCACA-3	AbP450-116623 expression construct
AbCYP116623 Ent-R	5 ́-TTAAACCTCATAATACACAGGAATC-3 ́	AbP450-116623 expression construct
P450-5021VIGS F	5’- CGACGACAAGACCCTTCAGATTACGTTTTCTCCTTATGGT-3’	AbP450-5021 VIGS construct
P450-5021VIGS R	5’- GAGGAGAAGAGCCCTCATCTTGACTCTCGATTTTCCTACC-3’	AbP450-5021 VIGS construct
P450-1117 VIGS F	5’- CGACGACAAGACCCTATGGAAATTCACATTCTTTCACA-3’	AbP450-116623 VIGS construct
P450-1117VIGS R	5’- GAGGAGAAGAGCCCTCTGGCCCATACTTATCAGCCAAT-3’	AbP450-116623 VIGS construct
AbP450-5021 qRT F	5 ́-TGCGCCCGTGCCTCTAT-3’	AbP450-5021 qRT-PCR
AbP450-5021 qRT R	5 ́-TCTCATATCCACCAAGTTCACATCTT-3’	AbP450-5021 qRT-PCR
AbP450-116623 qRT F	5 ́-TGCAAGGGAATATTAAGGTGATGA-3	AbP450-116623 qRT-PCR
AbP450-116623 qRT R	5 ́-TCTAGCCAACGCTGAAGAATAACA-3 ́	AbP450-116623 qRT-PCR
AbEF1-F	5 ́-CCCAAGAGGCCATCAGACA-3 ́	AbEF1 qRT-PCR
AbEF1-R	5 ́-ACCAATCTTGTAAACGTCCTGAAGT-3 ́	AbEF1 qRT-PCR
AbCYP5021 int 1	5 ́-CTACCATCAATCTCAGCCAGATGA-3 ́	AbP450-5021sequencing
AbCYP116623 int 1	5 ́-GCATGTTCGAATTGCAGAAGTGGA-3 ́	AbP450-116623 sequencing
AbCYP116623 int 2	5 ́-CGATCTCTACCAACTTTTGTGTCAA-3 ́	AbP450-116623 sequencing
