# Supplementary material for: Metabolomics-guided discovery of cytochrome P450s involved in pseudotropine-dependent biosynthesis of modified tropane alkaloids
Source: Nat Commun. 2022 Jul 2;13:3832. doi: 10.1038/s41467-022-31653-1 (PMC9250511; doi:10.1038/s41467-022-31653-1)
Supplement: Supplementary file 11 — Source Data [file 41467_2022_31653_MOESM11_ESM.xlsx]

## Sheet: Fig.2& SupplD1 VIGS AbP450-5021
Fig. 2 Metabolic changes in roots of AbP450-5021 VIGS lines relative to control lines.
30 min UHPLC/MS/MS method
Calculated m/z for [M+H]	142.123	184.134	198.149	212.165	226.181	224.165	350.233	376.18	376.18	392.17	392.17	390.155	158.118	158.118	158.118	304.176	128.107	184.134	198.149	212.165	210.149	226.144	226.144	242.139	242.139	258.134	160.097	160.097	176.092	286.09	172.134	228.159	244.154	280.193	292.15	292.15	326.197	454.15	454.15	454.2	454.2
Line	Pseudotropine (1) RFIS.mg-1 dry weight	Acetyl pseudotropine (2) RFIS.mg-1 dry weight	Propionyl pseudotropine (3) RFIS.mg-1 dry weight	4:0-Acyl pseudotropine (4) RFIS.mg-1 dry weight	5:0-Acyl pseudotropine (5) RFIS.mg-1 dry weight	Tigloyl pseudotropine (6) RFIS.mg-1 dry weight	7:1-Acyloxy tigloyloxy tropane (7) RFIS.mg-1 dry weight	Malonyl-phenyllactoyl tropanol isomer 1 (8) RFIS.mg-1 dry weight	Malonyl-phenyllactoyl tropanol isomer 2 (9) RFIS.mg-1 dry weight	Malonyl-phenyllactoyl hydroxytropanol (10) RFIS.mg-1 dry weight	Hydroxymalonyl phenyllactoyl tropanol (11) RFIS.mg-1 dry weight	Malonyl-phenyllactoyl epoxytropanol (12) RFIS.mg-1 dry weight	Hydroxytropanol isomer 1 (13) RFIS.mg-1 dry weight	Hydroxytropanol isomer 2 (14) RFIS.mg-1 dry weight	Hydroxytropanol isomer 3 (15) RFIS.mg-1 dry weight	Tropanol hexoside (16) RFIS.mg-1 dry weight	Norpseudotropine (17) RFIS.mg-1 dry weight	Propionyl norpseudotropine (18) RFIS.mg-1 dry weight	4:0-Acyl norpseudotropine (19) RFIS.mg-1 dry weight	5:0-Acyl norpseudotropine (20) RFIS.mg-1 dry weight	Tigloyl norpseudotropine (21) RFIS.mg-1 dry weight	Tigloyl hydroxynorpseudotropine isomer 1 (22) RFIS.mg-1 dry weight	Tigloyl hydroxynorpseudotropine isomer 2 (23) RFIS.mg-1 dry weight	Tigloyl dihydroxynorpseudotropine isomer 1 (24) RFIS.mg-1 dry weight	Tigloyl dihydroxynorpseudotropine isomer 2 (25) RFIS.mg-1 dry weight	Tigloyl trihydroxynorpseudotropine (26) RFIS.mg-1 dry weight	Calystegine A5 (27) RFIS.mg-1 dry weight	Calystegine A3 (28) RFIS.mg-1 dry weight	Calystegine B1 (29) RFIS.mg-1 dry weight	Nicotinic acid hexoside (30) RFIS.mg-1 dry weight	m/z 172.13 (31) RFIS.mg-1 dry weight	m/z 228.16 (32) RFIS.mg-1 dry weight	m/z 244.15 (33) RFIS.mg-1 dry weight	m/z 280.19 (34) RFIS.mg-1 dry weight	m/z 292.15 isomer 1 (35) RFIS.mg-1 dry weight	m/z 292.15 isomer 2 (36) RFIS.mg-1 dry weight	m/z 326.20 (37) RFIS.mg-1 dry weight	m/z 454.15 isomer 1 (38) RFIS.mg-1 dry weight	m/z 454.15 isomer 2 (39) RFIS.mg-1 dry weight	m/z 454.20 isomer 1 (40) RFIS.mg-1 dry weight	m/z 454.20 isomer 2 (41) RFIS.mg-1 dry weight
control (TRV2) #1	2.46	0.02002	0.02174	0.009106	0.007247	0.03912	0.004735	0.5731	0.04355	0.01577	0.006975	0.00364457	0.005963	0.00176	0.002348	0.002091	0.06843	0.0007057	0.001134	0.001574	0.1529	0.0238	0.0009671	0.300332	0.0198091	0.003998	0.01609	0.06215	0.008372	0.0127	0.03484	0.0004079	0.0128	0.1656	0.794404	0.552532	0.002454	0.004532	0.000332	0.004592	0.009927
control (TRV2) #2	3.555	0.03	0.03497	0.01268	0.009099	0.05889	0.005207	0.7911	0.0704	0.02904	0.009482	0.00533981	0.01015	0.002123	0.003609	0.003171	0.1128	0.001508	0.00167	0.002485	0.2374	0.05176	0.001748	0.437277	0.0331392	0.006312	0.03622	0.1232	0.01126	0.0188	0.06019	0.0008674	0.0219	0.3035	1.05442	0.755614	0.004491	0.006615	0.0004854	0.007226	0.01437
control (TRV2) #3	2.317	0.0257	0.02593	0.009208	0.007398	0.05265	0.008269	0.7449	0.07813	0.0354	0.01062	0.00509479	0.008264	0.002495	0.003024	0.002201	0.08032	0.0009478	0.001277	0.002004	0.2106	0.0409	0.001478	0.314691	0.0253899	0.003258	0.02146	0.08603	0.006336	0.0168	0.04585	0.0005423	0.0189	0.2944	0.813549	0.520699	0.003348	0.007365	0.0005438	0.005126	0.01286
control (TRV2) #4	2.164	0.02812	0.04096	0.0111	0.01173	0.08302	0.02938	0.6765	0.07798	0.04516	0.008042	0.0089142	0.006942	0.002366	0.002864	0.002944	0.07295	0.001325	0.00149	0.002693	0.2651	0.05829	0.002061	0.443283	0.0365732	0.004676	0.03016	0.1036	0.008766	0.0193	0.04804	0.0008823	0.0197	0.564	0.737662	0.390123	0.007047	0.006529	0.0005437	0.006922	0.009576
control (TRV2) #5	2.628	0.02064	0.01956	0.005964	0.006345	0.04179	0.002494	0.7156	0.0802	0.03179	0.01025	0.00526782	0.01297	0.002444	0.003204	0.002765	0.07255	0.0006954	0.0006968	0.001566	0.1794	0.04415	0.001159	0.316657	0.0282263	0.004493	0.01856	0.08495	0.005595	0.0184	0.06434	0.0007675	0.026	0.2571	1.32319	0.730295	0.006026	0.00689	0.0005832	0.005155	0.01259
control (TRV2) #6	1.292	0.01576	0.01361	0.005847	0.003357	0.0343	0.007642	0.2684	0.01925	0.009187	0.002652	0.00273491	0.00295	0.001393	0.001459	0.001033	0.04701	0.0006446	0.0009453	0.001326	0.1489	0.01822	0.001558	0.224346	0.0169341	0.00152	0.01169	0.04561	0.002428	0.009	0.01546	0.0002974	0.0088	0.2266	0.290865	0.147969	0.002511	0.002124	0.0001297	0.001966	0.003603
control (TRV2) #7	1.934	0.01994	0.01591	0.007071	0.005073	0.04106	0.005456	0.3706	0.03203	0.01503	0.005414	0.00367269	0.003498	0.001894	0.002181	0.001882	0.05517	0.0005077	0.0009462	0.001699	0.188	0.02877	0.00198	0.262125	0.0177493	0.002915	0.01293	0.05724	0.002013	0.0165	0.02893	0.0004027	0.0141	0.2555	0.48186	0.265129	0.002822	0.002986	0.0002105	0.003131	0.007918
control (TRV2) #8	2.922	0.04108	0.03743	0.01555	0.008569	0.06904	0.01882	0.8894	0.09036	0.03886	0.01569	0.00772634	0.004768	0.00272	0.004113	0.003235	0.1069	0.001537	0.002539	0.003432	0.3436	0.03934	0.003893	0.398625	0.0296121	0.003794	0.02352	0.09303	0.004032	0.0252	0.03633	0.0006678	0.028	0.5338	0.642158	0.334046	0.006501	0.00949	0.0005637	0.006956	0.01567
control (TRV2) #9	2.8	0.04169	0.03784	0.0116	0.01096	0.0803	0.03201	1.049	0.1223	0.05275	0.0191	0.0111693	0.007672	0.002887	0.003589	0.003115	0.06936	0.001616	0.00177	0.002769	0.2926	0.05114	0.002466	0.383612	0.0288121	0.003645	0.01568	0.0805	0.003545	0.0245	0.05447	0.0006694	0.0204	0.6088	0.856058	0.436736	0.005572	0.009129	0.000742	0.008826	0.01655
control (TRV2) #10	3.214	0.04534	0.0484	0.01801	0.01291	0.114	0.0323	0.8505	0.08857	0.03928	0.00978	0.00705127	0.004921	0.002807	0.003728	0.003142	0.1023	0.001806	0.002791	0.003762	0.4462	0.06679	0.003576	0.607134	0.0466857	0.006658	0.01828	0.1067	0.004376	0.0287	0.04931	0.0009946	0.0385	0.7215	0.779441	0.347473	0.009831	0.006169	0.0006201	0.008927	0.01315
control (TRV2) #11	2.066	0.02985	0.02988	0.01191	0.007176	0.06603	0.01238	0.4562	0.03557	0.01853	0.005384	0.00574143	0.003917	0.002685	0.002521	0.001733	0.05662	0.001094	0.001599	0.002402	0.2534	0.04066	0.002469	0.314172	0.0215076	0.003915	0.01216	0.0597	0.002927	0.0162	0.02985	0.0005453	0.0123	0.2981	0.685505	0.324762	0.00348	0.003332	0.0002616	0.003937	0.008968
control (TRV2) #12	1.827	0.02577	0.0276	0.008745	0.007459	0.08909	0.006454	0.549	0.06233	0.02956	0.007233	0.00573366	0.005275	0.001712	0.002412	0.001915	0.05168	0.001044	0.001783	0.003091	0.3498	0.05561	0.004127	0.37995	0.0338789	0.002468	0.009927	0.06054	0.002882	0.019	0.02528	0.0002962	0.0169	0.6088	0.726571	0.324044	0.005279	0.004122	0.0003745	0.01432	0.02205
control (TRV2) #13	0.9726	0.03108	0.03212	0.009422	0.006562	0.0662	0.01274	0.3693	0.04585	0.02288	0.005897	0.00487071	0.004774	0.001315	0.001905	0.0008685	0.04876	0.001401	0.001914	0.003185	0.312	0.04628	0.003045	0.183901	0.0129459	0.002013	0.01273	0.04517	0.006054	0.0091	0.02887	0.0003475	0.0181	0.4318	0.459181	0.236785	0.005452	0.002214	0.0002653	0.008942	0.01142
control (TRV2) #14	2.029	0.03678	0.04784	0.008617	0.01191	0.09673	0.02518	0.766	0.08704	0.04475	0.01154	0.00934815	0.01561	0.004024	0.004064	0.001595	0.07807	0.002261	0.002314	0.005122	0.4959	0.07485	0.004195	0.332987	0.0228006	0.004255	0.01194	0.08735	0.004083	0.0146	0.06594	0.0008089	0.0275	0.5589	1.22545	0.623952	0.007497	0.004747	0.0004032	0.01312	0.02223
control (TRV2) #15	1.712	0.02942	0.02802	0.007725	0.009359	0.08565	0.0111	0.5107	0.04573	0.01979	0.004779	0.00500696	0.005864	0.001947	0.002305	0.001774	0.05085	0.0007986	0.001297	0.003046	0.326	0.04126	0.002439	0.369287	0.0294705	0.004207	0.007786	0.06421	0.002984	0.01	0.03353	0.0005187	0.0181	0.4252	0.513067	0.242953	0.006444	0.003549	0.0002246	0.01125	0.01479
control (TRV2) #16	1.59	0.01477	0.01558	0.009408	0.003778	0.0398	0.002877	0.2225	0.01944	0.005091	0.002926	0.00188425	0.003491	0.0013	0.002054	0.000862	0.03034	0.0005092	0.001426	0.001254	0.1728	0.02084	0.001593	0.187998	0.0133353	0.001048	0.004124	0.03458	0.00115	0.0071	0.01175	0.0001777	0.0055	0.1191	0.475227	0.224944	0.001426	0.001269	0.0001019	0.002277	0.009435
control (TRV2) #17	1.365	0.02362	0.02038	0.004919	0.006867	0.06951	0.01157	0.3719	0.04228	0.01953	0.00439	0.00697491	0.00404	0.002302	0.00195	0.001179	0.0463	0.0007542	0.001182	0.002435	0.2933	0.03565	0.002538	0.313451	0.0262895	0.003986	0.01061	0.07234	0.003152	0.01	0.02517	0.000456	0.0174	0.3031	0.702072	0.311051	0.00581	0.002215	0.0002473	0.01602	0.01969
control (TRV2) #18	2.205	0.03382	0.03535	0.01057	0.008879	0.08933	0.008789	0.4678	0.05025	0.02586	0.005471	0.00517348	0.006267	0.002113	0.002692	0.001702	0.06437	0.001158	0.00138	0.002983	0.363	0.05307	0.00232	0.362987	0.0277035	0.002886	0.008198	0.05963	0.00265	0.0119	0.04123	0.0004764	0.0251	0.5822	0.710435	0.272636	0.007009	0.002554	0.0002442	0.007626	0.01395
control (TRV2) #19	3.018	0.03526	0.03737	0.01329	0.008612	0.1046	0.01218	0.8335	0.0655	0	0.01133	0.00895607	0.01069	0.004352	0.004669	0.001845	0.08784	0.001488	0.002609	0.004412	0.5362	0.0603	0.005007	0.461066	0.0353579	0.002329	0.01251	0.08337	0.002449	0.0147	0.04448	0.0006042	0.0216	0.4549	1.11915	0.490557	0.006076	0.004719	0.000294	0.006853	0.01588
control (TRV2) #20	2.207	0.02807	0.02716	0.01546	0.007214	0.07901	0.007672	0.3557	0.03342	0.0114	0.003945	0.00317174	0.003337	0.001667	0.002788	0.001554	0.05703	0.001032	0.002174	0.003005	0.3569	0.04013	0.003189	0.331273	0.0272039	0.003	0.004776	0.0431	0.001459	0.0085	0.0224	0.0002161	0.0161	0.391	0.544853	0.225035	0.003121	0.001891	0.0001675	0.002576	0.006705
control (TRV2) #21	3.859	0.03656	0.03222	0.01278	0.01259	0.07992	0.0007598	0.4893	0.0571	0.01527	0.006956	0.00444517	0.0205	0.003565	0.005082	0.00244	0.09052	0.000765	0.001241	0.002827	0.2984	0.06068	0.001851	0.440142	0.042034	0.006006	0.008606	0.07505	0.001975	0.0101	0.07751	0.0005431	0.0225	0.1321	2.59795	0.877789	0.003083	0.002519	0.0002302	0.008794	0.02446
control (TRV2) #22	1.857	0.03275	0.02791	0.01023	0.006738	0.07566	0.008586	0.4116	0.04212	0.01911	0.005421	0.00496557	0.003838	0.002121	0.002471	0.001485	0.07043	0.00112	0.001918	0.003007	0.3629	0.03342	0.00328	0.29302	0.0253616	0.00158	0.00667	0.05368	0.002193	0.0114	0.03137	0.0005227	0.0199	0.4137	0.545404	0.204846	0.005158	0.002357	0.0001993	0.005434	0.00833
control (TRV2) #23	3.309	0.06844	0.05458	0.01898	0.01398	0.1105	0.02625	0.8972	0.1578	0.049	0.01878	0.00848352	0.009454	0.003169	0.005394	0.003219	0.1057	0.001886	0.003161	0.00513	0.5152	0.05262	0.003731	0.432186	0.0347273	0.003724	0.01077	0.085	0.003127	0.0181	0.06135	0.0007984	0.0347	0.6083	0.888502	0.365098	0.009346	0.007616	0.0006228	0.008698	0.02384
VIGS AbP450-5021 #1	5.968	0.4133	0.1753	0.08709	0.05098	0.4868	0.02791	0.4948	0.05001	0.02313	0.006098	0.00510964	0.004662	0.004872	0.006116	0.0113	0.05839	0.0001812	0.0002268	0.0006063	0.08866	0.00671	0.000218	0.141276	0.00928758	0.001264	0.006338	0.03203	0.00495	0.00985228	0.01797	0.0002664	0.0053	0.1366	0.522595	0.254616	0.001472	0.00357	0.0003109	0.001614	0.005296
VIGS AbP450-5021 #2	7.22	0.4807	0.1488	0.09114	0.06441	0.6672	0.004017	0.3723	0.03311	0.01541	0.005522	0.00421041	0.003453	0.004324	0.0057	0.009933	0.06186	0.0003765	0.0004395	0.0007261	0.1291	0.006691	0.0004403	0.148795	0.0123424	0.001757	0.001891	0.01891	0.0008625	0.0102585	0.01459	0.000285	0.0095	0.1906	0.48846	0.220185	0.001952	0.001952	0.0001653	0.002364	0.007834
VIGS AbP450-5021 #3	7.841	0.4283	0.1447	0.09447	0.05901	0.6528	0.002163	0.4121	0.02808	0.01215	0.003998	0.00260787	0.002811	0.004134	0.004837	0.008969	0.05252	0.0001638	0.0004801	0.0006579	0.1041	0.008286	0.0004456	0.163324	0.0139665	0.001899	0.00239	0.01969	0.001004	0.0073151	0.01144	0.0001647	0.0059	0.1782	0.46252	0.21647	0.00116	0.002096	0.0001084	0.002562	0.005857
VIGS AbP450-5021 #4	5.141	0.3316	0.1149	0.0704	0.04379	0.5024	0.001874	0.3754	0.02793	0.01261	0.004662	0.00214596	0.002242	0.003456	0.00325	0.007099	0.03605	0.0001702	0.0002515	0.0006082	0.09369	0.006496	0.0004112	0.138876	0.0126393	0.0009812	0.00172	0.01562	0.0007566	0.00694559	0.009056	7.607e-05	0.0057	0.1624	0.347314	0.138589	0.001137	0.002	0.0001418	0.00239	0.00578
VIGS AbP450-5021 #5	6.982	0.4911	0.1898	0.09573	0.06114	0.6867	0.0012	0.3993	0.02575	0.01477	0.003846	0.0034447	0.004051	0.004493	0.004634	0.01118	0.05933	0.0002422	0.0003552	0.0009893	0.1434	0.009864	0.0006413	0.157553	0.0158844	0.002035	0.00384	0.01803	0.002366	0.00955048	0.01083	9.955e-05	0.0065	0.1716	0.438999	0.225285	0.001627	0.0023	0.0001519	0.00389	0.005572
VIGS AbP450-5021 #6	8.18	0.4997	0.1692	0.09846	0.05471	0.6876	0.003253	0.3934	0.0321	0.01328	0.004496	0.00293459	0.003634	0.004758	0.005152	0.008413	0.05167	0.0001904	0.0003688	0.0005737	0.112	0.006603	0.0002737	0.159051	0.0135123	0.001607	0.002387	0.01726	0.001007	0.00733189	0.01344	0.0001714	0.006	0.1073	0.514116	0.232778	0.001203	0.001952	0.0001535	0.001961	0.005615
VIGS AbP450-5021 #7	6.236	0.382	0.1292	0.07681	0.04646	0.5259	0.002721	0.314	0.03957	0.01452	0.00477	0.00194001	0.003825	0.003979	0.004287	0.008736	0.03851	0.0001778	0.0002176	0.0005716	0.09645	0.006688	0.0002838	0.143644	0.0116734	0.0009844	0.001531	0.01777	0.0007276	0.00794529	0.01093	3.885e-05	0.0042	0.0783	0.57745	0.243422	0.0008464	0.001616	0.0001833	0.002094	0.005895
VIGS AbP450-5021 #8	7.151	0.4787	0.2386	0.1006	0.07104	0.6692	0.005626	0.4091	0.02861	0.01752	0.005562	0.00401485	0.006872	0.009402	0.006066	0.01257	0.04928	0.0001818	0.0002478	0.0005131	0.1098	0.009045	0.0001092	0.15704	0.0255891	0.002389	0.003196	0.02666	0.001882	0.00823872	0.0161	0.0002445	0.0053	0.08836	0.675445	0.343628	0.001855	0.002084	0.0001504	0.005096	0.008155
VIGS AbP450-5021 #9	7.934	0.4247	0.1311	0.08614	0.05082	0.673	0.001353	0.2688	0.01711	0.008468	0.002545	0.00194292	0.002516	0.0046	0.005137	0.009868	0.04237	0.000144	0.000271	0.0005569	0.09916	0.006067	0.0003003	0.156255	0.0116506	0.0007857	0.001597	0.01453	0.0007931	0.00485277	0.009564	0.0001472	0.0039	0.08599	0.355017	0.160679	0.0008323	0.001166	9.134e-05	0.001109	0.003335
VIGS AbP450-5021 #10	7.547	0.4969	0.1813	0.1017	0.06129	0.7711	0.002177	0.4647	0.03581	0.01967	0.005049	0.00471207	0.004325	0.007111	0.005274	0.01252	0.05807	0.0002657	0.00041	0.0009431	0.1535	0.0101	0.0005454	0.185983	0.0169573	0.001507	0.002285	0.0272	0.001636	0.00972346	0.01304	0.0002025	0.0054	0.1541	0.637659	0.263603	0.001515	0.002568	0.0001753	0.005158	0.00576
VIGS AbP450-5021 #11	9.425	0.6419	0.1771	0.1121	0.07106	0.7666	0.002393	0.5312	0.04177	0.02093	0.006159	0.00515368	0.004991	0.009724	0.006982	0.01596	0.07954	0.0002619	0.0005013	0.00116	0.1753	0.01334	0.0007458	0.208116	0.0145174	0.002624	0.00409	0.03467	0.001856	0.0131772	0.01541	0.0001578	0.0078	0.1484	0.81306	0.33693	0.002142	0.003235	0.0002337	0.005083	0.008147
VIGS AbP450-5021 #12	7.938	0.3877	0.1685	0.09346	0.06112	0.6789	0.006204	0.4481	0.03274	0.01695	0.006099	0.0033911	0.00533	0.004867	0.005769	0.01294	0.04785	0.000232	0.0002688	0.0005339	0.08092	0.008185	0.0002472	0.205478	0.0195044	0.002914	0.003751	0.02343	0.001263	0.00968193	0.01495	3.062e-05	0.004	0.1259	0.718011	0.350437	0.001102	0.002938	0.0001929	0.002481	0.005286
VIGS AbP450-5021 #13	8.923	0.5887	0.1795	0.09906	0.0689	0.7927	0.003373	0.4753	0.0412	0.02045	0.006629	0.00518325	0.005306	0.006348	0.006336	0.01203	0.05731	0.0002521	0.0003473	0.0009564	0.1647	0.008561	0.0006613	0.179114	0.0119187	0.001374	0.003634	0.02749	0.001712	0.00951239	0.01577	0.0001863	0.0052	0.1091	0.675204	0.292448	0.001545	0.002481	0.0002428	0.003328	0.006492
VIGS AbP450-5021 #14	7.711	0.5005	0.1353	0.08813	0.06089	0.6503	0.001519	0.3526	0.01884	0.00911	0.004232	0.00317814	0.003334	0.009694	0.005165	0.01183	0.0491	0.0002287	0.0003787	0.0006996	0.1193	0.007124	0.0004668	0.185624	0.0151479	0.001614	0.003094	0.02731	0.001051	0.00841175	0.009731	0.0001657	0.0041	0.07261	0.566592	0.239084	0.001246	0.001775	8.892e-05	0.002562	0.003609
VIGS AbP450-5021 #15	7.947	0.5142	0.1202	0.08506	0.05051	0.7709	0.000481	0.3999	0.02901	0.01361	0.004609	0.00322218	0.004043	0.004501	0.004237	0.01043	0.03808	0.0002167	0.0003393	0.0005776	0.1105	0.006864	0.0003955	0.126925	0.00867323	0.0008862	0.002501	0.01909	0.0009379	0.00424181	0.00846	4.525e-05	0.0029	0.1342	0.550121	0.237042	0.0008614	0.001798	0.0001132	0.00263	0.005347
VIGS AbP450-5021 #16	6.664	0.4128	0.116	0.07394	0.0437	0.4763	0.001164	0.3185	0.03299	0.01401	0.004754	0.0030213	0.004991	0.005898	0.005077	0.008465	0.04518	0.0002738	0.0002255	0.0006124	0.1008	0.008013	0.0002394	0.133754	0.00849516	0.0009438	0.002974	0.01672	0.0007047	0.00471462	0.01078	0.0001056	0.0041	0.09311	0.520972	0.221798	0.001027	0.001466	0.0001344	0.002731	0.006076
VIGS AbP450-5021 #17	6.922	0.2725	0.08662	0.06396	0.03143	0.498	0.001627	0.3195	0.02113	0.008206	0.003032	0.00179215	0.002136	0.002779	0.004091	0.006125	0.03415	9.918e-05	0.0001566	0.0003508	0.07166	0.00634	0.0002825	0.162182	0.0159929	0.001402	0.00184	0.01234	0.0006354	0.00798687	0.009188	0.00014	0.004	0.1345	0.316126	0.165035	0.0008224	0.001854	0.0001491	0.002017	0.004236
VIGS AbP450-5021 #18	7.899	0.6319	0.2126	0.1151	0.07677	0.8213	0.00499	0.5313	0.04001	0.02322	0.00487	0.00374273	0.003751	0.005881	0.006059	0.01316	0.06059	0.0002913	0.0004197	0.0008086	0.1386	0.01017	0.0005995	0.168179	0.0132487	0.002164	0.00388	0.02086	0.0009544	0.0129655	0.01678	0.0002114	0.0067	0.2644	0.473341	0.199855	0.001715	0.003347	0.0003222	0.003677	0.005742
VIGS AbP450-5021 #19	7.566	0.3958	0.1571	0.0965	0.05014	0.5598	0.001398	0.4476	0.02949	0.01187	0.0057	0.00254765	0.006695	0.004179	0.006074	0.009034	0.04686	0.0002183	0.0003037	0.0005281	0.102	0.01262	0.0002416	0.177314	0.0128432	0.002059	0.003793	0.0167	0.0007082	0.00759612	0.02327	0.0001958	0.0047	0.09368	0.812274	0.478238	0.001107	0.002584	0.0001588	0.00449	0.01051
VIGS AbP450-5021 #20	4.384	0.2662	0.06343	0.0492	0.02563	0.332	0.001404	0.2668	0.02252	0.008445	0.004296	0.00159283	0.001245	0.002	0.002879	0.00468	0.0232	9.608e-05	0.0001679	0.0003466	0.05281	0.003254	0.0002007	0.0818216	0.00597574	0.0005663	0.001327	0.008912	0.0003825	0.00407194	0.006836	0.0001075	0.0028	0.0727	0.281601	0.124573	0.0005589	0.001391	0.0001221	0.001948	0.004523
VIGS AbP450-5021 #21	9.571	0.5464	0.1667	0.103	0.07163	0.7586	0.003344	0.561	0.0401	0.01614	0.006669	0.0039599	0.005626	0.007262	0.00669	0.01539	0.07089	0.0001646	0.0003531	0.0008409	0.1333	0.01379	0.0004818	0.221191	0.0223544	0.002999	0.003374	0.02748	0.001009	0.0168427	0.0178	0.0002086	0.0091	0.1771	0.78054	0.442214	0.001661	0.003071	0.0002609	0.004324	0.01196
VIGS AbP450-5021 #22	3.936	0.251	0.07422	0.04561	0.0274	0.3529	0.001807	0.2055	0.01724	0.009084	0.002365	0.00136422	0.001581	0.0026	0.002762	0.005379	0.02686	9.411e-05	0.0001227	0.0002901	0.0538	0.004131	0.0001847	0.0894275	0.00768264	0.0008064	0.0009473	0.009393	0.000551	0.00547683	0.006939	0.0001296	0.0031	0.08479	0.223773	0.0958338	0.0006544	0.001183	0.0001044	0.0009512	0.003398
VIGS AbP450-5021 #23	7.338	0.4444	0.1983	0.09449	0.06602	0.7541	0.003313	0.3364	0.03837	0.01968	0.00445	0.00298304	0.002822	0.004444	0.004937	0.01324	0.05006	6.189e-06	0.0004119	0.0007894	0.1229	0.009738	0.0007217	0.168972	0.0158867	0.001607	0.001955	0.01747	0.0009978	0.0113457	0.01145	0.0001823	0.0061	0.1685	0.407316	0.173984	0.001775	0.001967	0.0001982	0.005207	0.006998
MEAN control (N=23)	2.318	0.03106	0.03097	0.01079	0.008427	0.07244	0.01273	0.5926	0.06292	0.02578	0.00835	0.005887	0.007181	0.002398	0.003062	0.002076	0.07071	0.001323	0.001707	0.002835	0.3087	0.04515	0.002638	0.3518	0.02763	0.003595	0.01415	0.07247	0.004079	0.01523	0.04072	0.000557	0.02022	0.4025	0.8246	0.4002	0.005208	0.004562	0.0003648	0.007334	0.01382
MEAN VIGS AbP450-5021 (N=23)	7.236	0.447	0.1512	0.08792	0.05517	0.632	0.003709	0.3955	0.03146	0.01492	0.004801	0.003217	0.003924	0.005274	0.005109	0.0104	0.04947	0.0002365	0.0003159	0.0006626	0.1112	0.008203	0.0003973	0.1591	0.01373	0.001616	0.002797	0.02042	0.00125	0.008611	0.0128	0.0001549	0.005308	0.1318	0.5286	0.2459	0.001296	0.002191	0.0001719	0.003029	0.006149
P-value t-test (unpaired, two-tailed, Welch correction)	2.04177e-16	2.06545e-15	1.5299e-12	1.08947e-16	5.22391e-14	1.4894e-15	0.0004	0.000649137	0.000158155	0.002	0.0014	2.83318e-05	0.0023	1.74471e-06	1.21987e-07	1.35521e-12	0.0004	1.55046e-09	4.78798e-10	1.11739e-09	1.91512e-08	2.40802e-11	1.14224e-09	1.07007e-09	6.344e-08	1.89498e-06	5.04668e-07	5.49166e-11	3.03298e-05	2.66786e-05	9.05089e-08	9.55273e-09	2.77735e-09	1.41364e-07	0.0075	0.0018	1.39896e-08	0.000144723	6.25579e-05	1.93389e-05	1.43329e-06

## Sheet: Fig.2& SupplD1 VIGS 116623 
Fig. 2 Metabolic changes in roots of AbP450-116623 VIGS lines relative to control lines.
Calculated m/z for [M+H]	142.123	184.134	198.149	212.165	226.181	224.165	376.18	376.18	392.17	392.17	390.155	158.118	158.118	158.118	128.107	184.134	198.149	212.165	210.149	226.144	226.144	242.139	242.139	258.134	160.097	160.097	176.092	286.09	172.134	244.154	280.193	292.15	292.15	326.197	454.15	454.2
Line	Pseudotropine (1) RFIS.mg-1 dry weight	Acetyl pseudotropine (2) RFIS.mg-1 dry weight	Propionyl pseudotropine (3) RFIS.mg-1 dry weight	4:0-Acyl pseudotropine (4) RFIS.mg-1 dry weight	5:0-Acyl pseudotropine (5) RFIS.mg-1 dry weight	Tigloyl pseudotropine (6) RFIS.mg-1 dry weight	Malonyl-phenyllactoyl tropanol isomer 1 (8) RFIS.mg-1 dry weight	Malonyl-phenyllactoyl tropanol isomer 2 (9) RFIS.mg-1 dry weight	Malonyl-phenyllactoyl hydroxytropanol (10) RFIS.mg-1 dry weight	Hydroxymalonyl phenyllactoyl tropanol (11) RFIS.mg-1 dry weight	Malonyl-phenyllactoyl epoxytropanol (12) RFIS.mg-1 dry weight	Hydroxytropanol isomer 1 (13) RFIS.mg-1 dry weight	Hydroxytropanol isomer 2 (14) RFIS.mg-1 dry weight	Hydroxytropanol isomer 3 (15) RFIS.mg-1 dry weight	Norpseudotropine (17) RFIS.mg-1 dry weight	Propionyl norpseudotropine (18) RFIS.mg-1 dry weight	4:0-Acyl norpseudotropine (19) RFIS.mg-1 dry weight	5:0-Acyl norpseudotropine (20) RFIS.mg-1 dry weight	Tigloyl norpseudotropine (21) RFIS.mg-1 dry weight	Tigloyl hydroxynorpseudotropine isomer 1 (22) RFIS.mg-1 dry weight	Tigloyl hydroxynorpseudotropine isomer 2 (23) RFIS.mg-1 dry weight	Tigloyl dihydroxynorpseudotropine isomer 1 (24) RFIS.mg-1 dry weight	Tigloyl dihydroxynorpseudotropine isomer 2 (25) RFIS.mg-1 dry weight	Tigloyl trihydroxynorpseudotropine (26) RFIS.mg-1 dry weight	Calystegine A5 (27) RFIS.mg-1 dry weight	Calystegine A3 (28) RFIS.mg-1 dry weight	Calystegine B1 (29) RFIS.mg-1 dry weight	Nicotinic acid hexoside (30) RFIS.mg-1 dry weight	m/z 172.13 (31) RFIS.mg-1 dry weight	m/z 244.15 (33) RFIS.mg-1 dry weight	m/z 280.19 (34) RFIS.mg-1 dry weight	m/z 292.15 isomer 1 (35) RFIS.mg-1 dry weight	m/z 292.15 isomer 2 (36) RFIS.mg-1 dry weight	m/z 326.20 (37) RFIS.mg-1 dry weight	m/z 454.15 isomer 1 (38) RFIS.mg-1 dry weight	m/z 454.20 isomer 2 (41) RFIS.mg-1 dry weight
control (TRV2) #1	5.6079	0.063927	0.039	0.024401	0.016551	0.1124	0.4949	0.038	0.02583	0.0072	0.0135	0.1177	0.01671	0.00606	0.164	0.001739	0.0034	0.00542	0.4162	0.0634	0.0066	0.826	0.0491	0.0043	0.0972	0.317143	0.0493	0.0321	0.062	0.0081	0.2515	0.759328	0.545113	0.0009	0.009	0.0083
control (TRV2) #2	6.4697	0.070407	0.0421	0.025066	0.014171	0.1047	0.419	0.0454	0.04138	0.0094	0.0178	0.0996	0.01776	0.00551	0.166	0.002222	0.0031	0.006305	0.3372	0.0657	0.0068	0.832	0.0807	0.0044	0.1279	0.351316	0.0517	0.0447	0.0581	0.0066	0.1947	1.45481	1.085	0.002	0.0078	0.0304
control (TRV2) #3	4.9883	0.065465	0.0353	0.02088	0.012834	0.0821	0.3146	0.0352	0.03889	0.0068	0.0173	0.0845	0.01301	0.00286	0.143	0.001614	0.0024	0.004789	0.3394	0.0562	0.0072	0.75	0.0666	0.0026	0.0967	0.309211	0.0466	0.0314	0.0598	0.0092	0.2191	1.01171	0.833748	0.0028	0.0064	0.0263
control (TRV2) #4	6.0745	0.045256	0.0289	0.019857	0.014099	0.0759	0.3372	0.0273	0.0159	0.0063	0.0081	0.0456	0.01317	0.00301	0.128	0.001346	0.0025	0.006022	0.2768	0.0595	0.0065	0.705	0.0528	0.0034	0.0664	0.209756	0.0321	0.0233	0.0391	0.0056	0.1278	0.71845	0.642557	0.0013	0.0075	0.0146
control (TRV2) #5	7.6409	0.069436	0.0395	0.026399	0.018756	0.1221	0.2933	0.0222	0.02388	0.0046	0.0108	0.1423	0.02712	0.00876	0.216	0.002203	0.0039	0.007386	0.4446	0.0671	0.0099	0.941	0.0708	0.0032	0.1086	0.371212	0.045	0.036	0.0671	0.0111	0.2721	0.738684	0.557605	0.0023	0.0044	0.0161
control (TRV2) #6	5.8532	0.064407	0.0403	0.02265	0.015228	0.1008	0.4031	0.0513	0.04393	0.0089	0.0147	0.144	0.02048	0.0072	0.201	0.000226	0.0037	0.00435	0.4514	0.0601	0.0072	0.933	0.0936	0.0013	0.1051	0.330952	0.0363	0.0408	0.0682	0.019	0.2483	0.906657	0.709532	0.0038	0.0083	0.0211
control (TRV2) #7	7.7999	0.074322	0.0509	0.028797	0.016617	0.1357	0.4488	0.0452	0.03497	0.011	0.0199	0.1868	0.02721	0.00797	0.202	0.002914	0.0035	0.005274	0.468	0.0832	0.0085	0.866	0.0776	0.0033	0.1054	0.273529	0.0387	0.0381	0.0648	0.0088	0.2355	0.806653	0.678055	0.0022	0.0087	0.0227
control (TRV2) #8	5.2221	0.054177	0.0354	0.015185	0.014628	0.0814	0.221	0.0299	0.03474	0.0044	0.01	0.1249	0.02181	0.00761	0.181	0.001056	0.0018	0.006077	0.4115	0.0399	0.0079	0.7	0.0717	0.0029	0.0806	0.2625	0.041	0.0393	0.0674	0.0153	0.2234	0.602745	0.437783	0.0029	0.0047	0.0085
control (TRV2) #9	4.8267	0.057436	0.0268	0.021704	0.014797	0.0731	0.2689	0.0235	0.03075	0.0044	0.016	0.0693	0.01659	0.00421	0.14	0.000905	0.002	0.006184	0.338	0.0545	0.0078	0.721	0.0822	0.0057	0.1296	0.367073	0.0671	0.0347	0.0623	0.0139	0.2486	1.01301	0.837894	0.0038	0.0062	0.0237
control (TRV2) #10	5.9265	0.075671	0.0364	0.022548	0.01983	0.1105	0.4659	0.0543	0.05795	0.0065	0.0243	0.0823	0.01686	0.00205	0.197	0.00117	0.0033	0.007905	0.5024	0.0711	0.0095	1.207	0.1279	0.0048	0.1716	0.530357	0.0914	0.039	0.0886	0.0179	0.4893	1.1098	1.01764	0.0069	0.0088	0.0368
control (TRV2) #11	8.5524	0.062162	0.0316	0.023562	0.016667	0.0824	0.4285	0.0183	0.02219	0.0033	0.0149	0.079	0.02794	0.00965	0.234	0.001898	0.0036	0.006551	0.3699	0.0526	0.0097	1.216	0.0707	0.0063	0.1114	0.419118	0.0518	0.0345	0.0593	0.0093	0.2048	0.76146	0.633496	0.002	0.0084	0.0139
control (TRV2) #12	9.4795	0.09471	0.0534	0.026276	0.018563	0.1413	0.8415	0.0646	0.05912	0.0142	0.028	0.0184	0.01514	0.00641	0.242	0.002762	0.0039	0.007678	0.3745	0.086	0.0091	1.304	0.129	0.0086	0.1481	0.568571	0.1103	0.0529	0.0971	0.0207	0.7009	1.01902	0.851513	0.003	0.0167	0.0181
control (TRV2) #13	4.688	0.053264	0.023	0.020959	0.015854	0.2137	0.4156	0.0303	0.03051	0.0053	0.0166	0.0384	0.00997	0.00591	0.098	0.000532	0.0048	0.002045	0.2055	0.0803	0.0038	0.959	0.038	0.0054	0.0987	0.0316359	0.0762	0.0299	0.0541	0.0095	0.4264	0.715471	0.586	0.0013	0.0041	0.0168
control (TRV2) #14	5.2288	0.065507	0.0384	0.018332	0.017478	0.1047	0.4364	0.0381	0.03684	0.007	0.0171	0.045	0.01099	0.00421	0.177	0.001656	0.0023	0.005945	0.3907	0.0686	0.0089	0.963	0.0812	0.0044	0.1163	0.461842	0.0993	0.0454	0.0788	0.0172	0.513	0.604959	0.503885	0.0031	0.0126	0.0086
control (TRV2) #15	9.0512	0.067329	0.033	0.021406	0.016462	0.1034	0.5343	0.0335	0.03278	0.0063	0.017	0.0425	0.01394	0.00205	0.213	0.002031	0.0037	0.006392	0.3537	0.077	0.0103	1.172	0.1166	0.0087	0.1587	0.6	0.115	0.0497	0.075	0.011	0.2586	1.00425	0.749324	0.0025	0.0142	0.0139
control (TRV2) #16	6.1804	0.070156	0.0494	0.023148	0.017213	0.1043	0.5239	0.0334	0.03522	0.0122	0.017	0.0697	0.01191	0.00303	0.189	0.002683	0.0022	0.00702	0.5029	0.086	0.0106	0.666	0.0241	0.0032	0.0746	0.416176	0.0472	0.0457	0.0915	0.0165	0.477	1.81043	1.14014	0.0021	0.0124	0.022
control (TRV2) #17	5.2467	0.083191	0.0412	0.021115	0.018835	0.111	0.3911	0.0415	0.04649	0.0084	0.0203	0.1074	0.01472	0.00378	0.172	0.002571	0.003	0.006677	0.5229	0.0815	0.0075	0.618	0.0276	0.0017	0.1262	0.409722	0.0854	0.0334	0.0975	0.0203	0.541	1.42466	1.15241	0.0059	0.007	0.0264
control (TRV2) #18	5.3116	0.061285	0.0386	0.022234	0.019713	0.0834	0.3541	0.031	0.03744	0.0058	0.0164	0.0728	0.01464	0.00387	0.141	0.002203	0.0033	0.006394	0.431	0.062	0.0086	0.961	0.058	0.0082	0.1398	0.4875	0.0939	0.0363	0.0779	0.0126	0.4284	1.06241	0.979482	0.0031	0.0065	0.0138
control (TRV2) #19	6.3134	0.069672	0.0353	0.022558	0.024254	0.1164	0.3384	0.0279	0.04221	0.0036	0.0229	0.1729	0.02357	0.00903	0.195	0.001585	0.0034	0.00793	0.5333	0.0729	0.0107	1.179	0.0801	0.0069	0.1394	0.452857	0.0594	0.0387	0.0832	0.0154	0.3073	1.15559	1.0881	0.0064	0.0059	0.0233
control (TRV2) #20	7.0972	0.077187	0.0492	0.02527	0.015757	0.1181	0.3744	0.0283	0.03127	0.0073	0.016	0.1343	0.01983	0.00633	0.279	0.003184	0.0061	0.009393	0.6429	0.0825	0.0122	0.84	0.0795	0.0041	0.0843	0.306667	0.034	0.0457	0.091	0.0237	0.3921	0.478782	0.517311	0.0031	0.0072	0.012
control (TRV2) #21	4.8258	0.062896	0.0332	0.018309	0.014112	0.0889	0.6686	0.0534	0.04381	0.0149	0.0151	0.0074	0.00832	0.00903	0.166	0.001176	0.0021	0.00857	0.5054	0.08	0.0083	0.587	0.035	0.0024	0.0821	0.217949	0.0272	0.0695	0.0966	0.0325	0.3439	0.865885	0.597177	0.0037	0.0148	0.0179
control (TRV2) #22	6.9047	0.113152	0.0519	0.026206	0.024301	0.1492	0.4666	0.0568	0.06532	0.0092	0.0271	0.2196	0.02375	0.00782	0.264	0.001639	0.0031	0.00884	0.7769	0.1039	0.0111	0.788	0.0577	0.0024	0.1517	0.458929	0.0816	0.0544	0.1347	0.0241	0.5107	1.67419	1.4544	0.0032	0.0108	0.034
control (TRV2) #23	7.1068	0.055309	0.0339	0.019717	0.015133	0.0923	0.3168	0.0213	0.02163	0.0033	0.0145	0.1557	0.03057	0.01074	0.186	0.001701	0.0028	0.0081	0.4557	0.0853	0.0092	1.046	0.042	0.0036	0.1021	0.352857	0.0249	0.0398	0.0784	0.0105	0.2081	1.13379	0.977167	0.0025	0.0049	0.0108
control (TRV2) #24	6.0835	0.069963	0.0424	0.019722	0.01523	0.1005	0.2944	0.0237	0.02298	0.005	0.0141	0.1442	0.01988	0.00731	0.107	0.001294	0.0013	0.006233	0.4142	0.0673	0.0073	0.488	0.0376	0.0018	0.1007	0.04245	0.1826	0.0237	0.0689	0.0111	0.2492	0.920948	0.723781	0.0011	0.0041	0.0187
VIGS AbP450-116623 #1	34.0763	1.05093	0.225	0.178381	0.072826	0.1248	0.661	0.0551	0.03312	0.013	0.022	0.1026	0.07952	0.02823	6.398	0.136216	0.324	0.130833	4.3017	0.025	0.0968	0.398	0.0226	0.0027	0.0388	0.169355	0.0445	0.062	0.043	0.006	0.489	0.869567	0.78159	0.001	0.016	0.019
VIGS AbP450-116623 #2	19.3088	0.644587	0.166	0.104857	0.053948	0.0815	0.328	0.0429	0.03747	0.007	0.009	0.0382	0.01817	0.00215	4.373	0.128155	0.223	0.094907	2.5483	0.0131	0.058	0.207	0.0004	0.0001	0.0167	0.0947812	0.0032	0.044	0.024	0.005	0.382	0.703332	0.493592	0.002	0.004	0.005
VIGS AbP450-116623 #3	23.816	0.717237	0.15	0.130822	0.063963	0.0971	0.623	0.0455	0.04296	0.009	0.026	0.0138	0.02688	0.00528	5.036	0.114041	0.205	0.093351	2.488	0.0222	0.0478	0.52	0.0363	0.0023	0.0413	0.210938	0.0567	0.032	0.031	0.003	0.435	0.705107	0.589606	0.001	0.014	0.013
VIGS AbP450-116623 #4	24.3979	0.933407	0.181	0.152319	0.083523	0.0979	0.915	0.045	0.02496	0.016	0.019	0.0122	0.02457	0.00359	3.949	0.077913	0.216	0.121795	2.6786	0.0246	0.0526	0.356	0.0216	0.0012	0.0299	0.157143	0.036	0.041	0.034	0.005	0.437	0.476715	0.505663	0.001	0.02	0.012
VIGS AbP450-116623 #5	26.9099	0.788595	0.166	0.142416	0.085156	0.1148	0.501	0.0329	0.04481	0.006	0.021	0.0154	0.03774	0.00424	6.24	0.161425	0.307	0.173642	3.4849	0.0249	0.0754	0.558	0.0381	0.0036	0.044	0.205952	0.0529	0.055	0.053	0.015	0.758	1.02405	0.920476	0.005	0.01	0.023
VIGS AbP450-116623 #6	25.3478	0.430438	0.117	0.09837	0.054571	0.1093	0.655	0.0169	0.01072	0.006	0.008	0.0074	0.02015	0.00212	3.82	0.051812	0.111	0.056385	2.3019	0.0447	0.0468	0.941	0.0618	0.0034	0.0637	0.326471	0.0576	0.045	0.044	0.008	0.228	0.7774	0.678909	0.001	0.014	0.01
VIGS AbP450-116623 #7	19.7977	0.7594	0.176	0.173779	0.073584	0.1072	1.149	0.1346	0.12842	0.02	0.037	0.0159	0.02679	0.0035	4.56	0.125136	0.313	0.121483	3.2513	0.0264	0.0566	0.468	0.0271	0.0035	0.0419	0.120536	0.0174	0.083	0.064	0.013	0.313	1.13535	0.921195	0.003	0.025	0.03
VIGS AbP450-116623 #8	27.1043	0.708311	0.153	0.137433	0.070944	0.0879	0.342	0.0218	0.02949	0.003	0.013	0.0773	0.08821	0.03286	5.507	0.132139	0.318	0.134379	3.7415	0.0179	0.0741	0.33	0.0277	0.0015	0.0293	0.13125	0.0264	0.044	0.04	0.005	0.241	0.496805	0.575915	0.001	0.007	0.008
VIGS AbP450-116623 #9	32.7466	0.657182	0.179	0.105619	0.070751	0.1025	0.279	0.0153	0.00943	0.004	0.006	0.0782	0.09809	0.03132	4.642	0.108861	0.234	0.101211	3.2985	0.0218	0.0776	0.335	0.0117	0.0003	0.0252	0.107941	0.0144	0.027	0.042	0.004	0.09	1.55334	1.11647	0.001	0.007	0.013
VIGS AbP450-116623 #10	40.2626	1.02384	0.319	0.247619	0.096818	0.1502	0.763	0.0522	0.03878	0.011	0.028	0.1557	0.12367	0.03617	6.696	0.19113	0.417	0.14976	4.6617	0.0307	0.1047	0.608	0.0265	0.0043	0.0474	0.21	0.0435	0.068	0.045	0.005	0.253	1.75919	1.51589	0.001	0.012	0.018
VIGS AbP450-116623 #11	54.1431	1.65112	0.376	0.305827	0.127988	0.1861	1.456	0.1107	0.08334	0.032	0.044	0.246	0.1734	0.0608	9.827	0.22328	0.565	0.242722	7.3548	0.036	0.159	0.674	0.0604	0.0011	0.0737	0.314	0.0912	0.117	0.061	0.006	0.78	1.59452	1.4024	0.002	0.03	0.038
VIGS AbP450-116623 #12	26.3526	1.09613	0.822	0.327041	0.208409	0.1748	0.776	0.0995	0.02243	0.013	0.055	0.116	0.11702	0.05309	4.084	0.422026	0.632	0.336745	4.658	0.0393	0.0885	0.686	0.032	0.0066	0.075	0.104813	0.0852	0.042	0.054	0.015	0.352	1.19156	1.39836	0.003	0.008	0.024
VIGS AbP450-116623 #13	30.2024	0.610971	0.156	0.113234	0.058654	0.1024	0.379	0.015	0.0152	0.003	0.016	0.0502	0.06387	0.02065	5.748	0.113874	0.238	0.09903	3.6807	0.0184	0.0735	0.415	0.0281	0.0024	0.0218	0.104032	0.0171	0.035	0.037	0.005	0.145	1.49968	1.33963	0.001	0.008	0.015
VIGS AbP450-116623 #14	22.5559	0.806199	0.205	0.184923	0.077811	0.1012	0.274	0.0408	0.0416	0.005	0.014	0.1591	0.09788	0.03561	4.64	0.146009	0.366	0.153921	3.6437	0.0198	0.0739	0.268	0.0209	0.001	0.0198	0.0877273	0.0185	0.032	0.046	0.007	0.416	0.46634	0.511212	0.002	0.006	0.015
VIGS AbP450-116623 #15	17.8005	0.525538	0.106	0.101399	0.063222	0.0874	0.299	0.0307	0.03621	0.004	0.018	0.0402	0.03939	0.01408	4.058	0.097757	0.241	0.117813	2.7913	0.0155	0.0576	0.373	0.035	0.0021	0.0206	0.0924242	0.0171	0.041	0.031	0.005	0.153	0.859782	0.802343	0.002	0.006	0.018
VIGS AbP450-116623 #16	24.5039	0.707487	0.147	0.114858	0.056452	0.0818	0.289	0.0292	0.04443	0.005	0.018	0.0783	0.07121	0.02212	5.33	0.1177	0.278	0.11212	3.0637	0.0241	0.0726	0.385	0.0282	0.0028	0.0289	0.123333	0.0229	0.04	0.046	0.004	0.216	0.837428	0.849777	0.001	0.006	0.013
VIGS AbP450-116623 #17	27.8641	0.827744	0.186	0.14654	0.069154	0.0915	0.41	0.0462	0.03625	0.009	0.016	0.0819	0.05833	0.02119	6.122	0.147538	0.332	0.150085	3.8478	0.0233	0.0836	0.407	0.0312	0.0008	0.0379	0.157143	0.0395	0.059	0.04	0.003	0.372	0.762351	0.70062	0.001	0.01	0.017
VIGS AbP450-116623 #18	29.0908	0.870875	0.191	0.170889	0.060214	0.1007	0.641	0.052	0.04392	0.014	0.022	0.1476	0.08935	0.03468	5.682	0.109589	0.298	0.122952	3.5318	0.0203	0.0942	0.318	0.0266	0.0027	0.0337	0.152742	0.0415	0.06	0.032	0.004	0.419	1.00678	0.858502	0.001	0.013	0.013
VIGS AbP450-116623 #19	23.333	0.860515	0.155	0.130139	0.061927	0.094	0.437	0.039	0.03235	0.007	0.015	0.0674	0.05444	0.01765	3.908	0.143583	0.291	0.126136	2.9685	0.0228	0.073	0.433	0.0331	0.002	0.0306	0.00474815	0.0343	0.048	0.035	0.004	0.21	0.962997	0.749878	0	0.006	0.017
VIGS AbP450-116623 #20	24.8163	0.82933	0.189	0.177092	0.068117	0.0919	0.394	0.0348	0.02174	0.009	0	0.0747	0.05984	0.02048	4.135	0.102183	0.278	0.131146	3.2564	0.0142	0.0694	0.263	0.0132	0.0003	0.0211	0.0945161	0.0218	0.036	0.039	0.005	0.278	0.77041	0.662721	0.001	0.008	0.015
VIGS AbP450-116623 #21	20.3499	0.508055	0.125	0.119951	0.052569	0.1089	0.414	0.0387	0.03818	0.006	0.021	0.0619	0.04879	0.01584	4.163	0.084959	0.218	0.080777	2.8079	0.0267	0.0609	0.734	0.0743	0.0031	0.0584	0.234483	0.0384	0.051	0.036	0.006	0.252	0.771061	0.73159	0.002	0.009	0.016
VIGS AbP450-116623 #22	27.4643	0.782399	0.188	0.164757	0.074965	0.0987	0.423	0.0581	0.06801	0.008	0.022	0.0963	0.08206	0.02985	6.08	0.15957	0.373	0.150557	3.5402	0.0187	0.0756	0.357	0.0231	0.0017	0.0299	0.123382	0.0279	0.04	0.048	0.008	0.359	1.02083	0.791923	0.001	0.009	0.017
VIGS AbP450-116623 #23	26.1451	0.732651	0.178	0.161746	0.07187	0.096	0.551	0.0289	0.02198	0.007	0.013	0.1018	0.07468	0.03097	4.896	0.112115	0.285	0.113268	3.4265	0.0168	0.079	0.506	0.0208	0.0018	0.0358	0.145968	0.025	0.057	0.036	0.005	0.225	0.877768	0.712685	0.002	0.009	0.016
MEAN control(N=24)	6.353	0.0686	0.03871	0.02235	0.01696	0.1087	0.4188	0.03643	0.0365	0.007304	0.01706	0.1002	0.01816	0.006017	0.1834	0.001763	0.003133	0.006562	0.436	0.07111	0.00855	0.8862	0.06875	0.004317	0.1135	0.3562	0.06617	0.03996	0.07589	0.01458	0.3363	0.9897	0.8041	0.002996	0.008392	0.01911
MEAN VIGS AbP450-116623(N=23)	27.32	0.8053	0.2111	0.1604	0.07728	0.1082	0.5634	0.04721	0.03938	0.009435	0.02013	0.07992	0.06844	0.02289	5.213	0.1394	0.3071	0.1354	3.536	0.02379	0.07614	0.4583	0.03047	0.00223	0.03763	0.151	0.03622	0.05039	0.04178	0.006348	0.3393	0.9618	0.8527	0.001565	0.01117	0.01674
P-value t-test (unpaired, two-tailed, Welch correction)	5.80522e-12	1.49986e-12	1.07036e-05	2.2636e-10	1.31026e-08	0.9545	0.0407	0.1216	0.6286	0.1707	0.2691	0.2265	2.34665e-06	4.42491e-05	1.42827e-14	3.26373e-12	5.04563e-17	1.99063e-14	1.68705e-18	3.72183e-18	5.2368e-18	2.83094e-09	1.42272e-06	0.0004	1.11889e-14	1.60243e-07	0.0015	0.0293	2.08791e-09	2.38562e-06	0.9496	0.7829	0.5577	0.0006	0.076	0.2786

## Sheet: Supplementary Fig. 1
Supplementary Fig. 1
log2-transformed FPKM expression values from the MPGR website (http://medicinalplantgenomics.msu.edu/)
Gene	Primary root	Secondary root	Stem	Leaf	Flower	Mature fruit	Locus ID MPGR
AbP450-5021	7.96	9.25	6.54	4.27	4.84	0	aba_locus_5021_iso_1_len_1747_ver_2
AbP450-116623	6.39	7.32	0	0	0	0	aba_locus_116623_iso_1_len_430_ver_2
AbPYKS	8.38	10.65	0	0.38	2.25	0.77	aba_locus_1322_iso_1_len_1290_ver_2
AbTS (AbCYP82M3)	7.63	9.39	3.49	0.52	-0.24	0	aba_locus_3127_iso_1_len_1338_ver_2
AbAT4	3.61	7.39	0	0	0	0.8	aba_locus_77118_iso_1_len_595_ver_2
AbPMT	6.22	10.41	0	0	0	0	aba_locus_325_iso_4_len_1342_ver_2
AbODC	8.63	9.79	5.92	5.27	7.92	5.47	aba_locus_14626_iso_1_len_1408_ver_2
AbUGT1	5.95	8.27	2.18	0	0	0	aba_locus_19485_iso_1_len_540_ver_2
AbMPO	6.04	7.49	1.34	0	0.59	0	aba_locus_120588_iso_1_len_606_ver_2
AbTRI	2.19	7.84	0	0	0	0	aba_locus_9256_iso_1_len_260_ver_2
AbCYP80F1	1.09	7.31	0	0	0	0	aba_locus_57443_iso_1_len_489_ver_2
AbH6H	0	7.87	0	0	0	0	aba_locus_122853_iso_1_len_747_ver_2
AbLS	2.76	6.04	0	0	0	0	aba_locus_17884_iso_1_len_452_ver_2
AbPPAR	2.04	5.86	0	0	0.15	0	aba_locus_14073_iso_2_len_1166_ver_2
AbHDH	6.09	9.25	0.77	0	-0.26	0	aba_locus_4635_iso_1_len_1351_ver_2

## Sheet: Supplementary Fig. 2
Supplementary Fig. 2 Silencing of AbP450-5021 in Atropa belladonna AbP450-5021VIGS lines. The plants are biological replicates (control lines N=6 , AbP450-5021 VIGS lines N=6), selected based on their calystegine A5 and A3 levels closest to the median values for the given genotypes. Data are presented as mean of three technical replicates for each individual line.
Line (biological replicate)	Control (TRV2)	VIGS AbP450-5021
#1	1.12145	0.176084
#2	1.02911	0.251523
#3	1.14541	0.211583
#4	0.766792	0.225994
#5	1.06578	0.212972
#6	0.925655	0.221116
MEAN	1.009	0.2165
P-value t-test (unpaired, two-tailed, Welch correction)		4.00561e-05

## Sheet: Supplementary Fig. 3
Supplementary Fig. 3 Silencing of AbP450-116623 in Atropa belladonna AbP450-116623 VIGS lines. The plants are biological replicates (control lines N=6, AbP450-116623 VIGS lines N=6 ), selected based on their calystegine A5 and A3 levels closest to the median values for the given genotypes. Data are presented as mean of three technical replicates for each individual line (biological replicate).
Line (biological replicate)	Control (TRV2)	VIGS AbP450-116623
#1	1.1489	0.340124
#2	1.04303	0.594114
#3	1.03516	0.299713
#4	0.842594	0.349374
#5	1.11018	0.141815
#6	0.861788	0.363966
MEAN	1.007	0.3482
P-value t-test (unpaired, two-tailed, Welch correction)		8.07646e-06

## Sheet: Supplementary Fig. 4
Supplementary Figure 4. AbP450-5021, AbP450-5021 homologs in the Solanaceae family, and functionally characterized members of the CYP71 family
	* GenBank; ** https://solgenomics.net
Cytochrome P450	Accession	Sequence
Atropa belladonna AbP450-5021 (this study)	AYU65304.1*	>Atropa belladonna AYU65304.1 MELPFSQFSIFLSFLLFLVIAIKLMRESKSGKGPNLPPGPRKLPLIGNLHQLMGSLPHHTLRDMAKEYGPIMHLRFGEVPTVIVSSAEVAKEVMKTHDLVFADRPKILVADIIGYNSTQITFSPYGDHWRQLRKICVAELLNVKRVQSFESIRQEEVKDLIKTISSNPAGTTINLSQMIFTLTNNIISRAAFGRKIESQDEFISTLRKIVDLAGGFDLPDTFPSLKFLHPLTGAKAAMLKIHHQIDKILESVLQEHKAARRTISSKDKMHKEDLVDVLLRVQESDDLEVPITTDTIKALILETFIAGTDTSSTALEWAMAELMKNPQAMEQAQAEIRRAFKGKSMITESEVQQLDYLRLVIKETLRLHA…
Arabidopsis thaliana CYP71A13	O49342*	>Arabidopsis thaliana O49342 MEMILSISLCLTTLITLLLLRRFLKRTATKVNLPPSPWRLPVIGNLHQLSLHPHRSLRSL SLRYGPLMLLHFGRVPILVVSSGEAAQEVLKTHDHKFANRPRSKAVHGLMNGGRDVVFAP YGEYWRQMKSVCILNLLTNKMVESFEKVREDEVNAMIEKLEKASSSSSSENLSELFITLP SDVTSRVALGRKHSEDETARDLKKRVRQIMELLGEFPIGEYVPILAWIDGIRGFNNKIKE VSRGFSDLMDKVVQEHLEASNDKADFVDILLSIEKDKNSGFQVQRNDIKFMILDMFIGGT STTSTLLEWTMTELIRSPKSMKKLQDEIRSTIRPHGSYIKEKEVENMKYLKAVIKEVLRL HPSL…
Arabidopsis thaliana CYP71B15	Q9LW27*	>Arabidopsis thaliana Q9LW27 MSVFLCFLVLLPLILIFLNVLKPSKYKLPPGPKKLPIIGNLHQRRTLHPRNRRNLAEMYG PVALLQYGFVPVVAISSKEAAEEVLKINDLECCSRPEAAGMRATFYNFKDIGMAPFGDEW SLMRKLSVVELFSVKKLQSFKYIIEEENNLCVKKLSEFATRQSPVNLERAIFTLVGNIVC RIGYGINLYECDFFEADRVVDLVLKAEAVIRETVFSDFFPGRIGRFIDCISGQNRRLKNN FSVVDTFFQNVLNEHLKPGRESSTIVDLMIDMKKKQENDGDALKFTTDHLKGMISDIFVA GIGGVAGITLWGMTELIRNPRVMKKVQDEIRTTLGDKKERIKEEDLNQLHYFKLVVKETL RLHP…
Arabidopsis thaliana CYP71B31	OAP05543.1*	>Arabidopsis thaliana OAP05543.1 MSMFLGLLFLFPLFFILFKNLLPPRKKLPPGPTGLPLIGNLHQLGRLLHSSLHKLSLEHGPVMLVRWGVV PMAVFSSNEAAKEVLKTHDLETCNRPKLVANGLFTHGYKDIGFTQYGEEWREMKKFVGLELFSPKKHKSF RYIREEEGDLLVKKISNYAQTQTLVDLRKSLFSYTASIIFREAFGQNFRECDYINMDKLEELVQETETNV CSLAFTDFFPRGLGWLVDRISGQHSRMNIAFSKLTTFFEDVIDELLKTKQLDDHSDLVTAMLDVINRPRK FGSLKITYDHLIAMMSDVVLAGVNAGTVTMIWTMTELTRHPRVMKKLQEEIRATLGPNKERITEEDLEKV EYLNLVIKESF…
Arabidopsis thaliana CYP71B38	OAP01555.1*	>Arabidopsis thaliana OAP01555.1 MSILLCFLLLLPLSLILFKKLLPSKGKLPPGPIGLPIIRNLHQLGKLLYKSFHKISQEYGPVVLLRLGVV PVIVVSSKEGAEEVLKTHDLETCTRPKTAATGLFTYNFKDIGFAPFGDDWREMRKITTLELSSVKKLKSF RYIREEESELLVKKISKSVDETQNSSVDLRKVLFSFTASIICRLAFGQNFHQCDFVDMEKVEELVLESEA NLGTFAFADFFPGGWLIDRISGQHSRVNKAFYKLANFYKHVIDDHLKTGQPQDHSDIVSVMLDMINKPTKADSFKVTYDHLKGVMSDIFLAGVNGGANTMIWTLTELSRHPRVMKKLQEEIRAMLGPNKERITEEDLEKV EYLKLVMVETFR…
Artemisia annua CYP71AV1	Q1PS23*	>Artemisia annua Q1PS23 MKSILKAMALSLTTSIALATILLFVYKFATRSKSTKKSLPEPWRLPIIGHMHHLIGTTPH RGVRDLARKYGSLMHLQLGEVPTIVVSSPKWAKEILTTYDISFANRPETLTGEIVLYHNT DVVLAPYGEYWRQLRKICTLELLSVKKVKSFQSLREEECWNLVQEIKASGSGRPVNLSEN VFKLIATILSRAAFGKGIKDQKELTEIVKEILRQTGGFDVADIFPSKKFLHHLSGKRARL TSLRKKIDNLIDNLVAEHTVNTSSKTNETLLDVLLRLKDSAEFPLTSDNIKAIILDMFGA GTDTSSSTIEWAISELIKCPKAMEKVQAELRKALNGKEKIHEEDIQELSYLNMVIKETLR LHPPLPLVL…
Capsicum annuum	XP_016545808.1*	>Capsicum annuum XP_016545808.1 PREDICTED PROTEIN MELPLFSKFYVLVSFLVFLVIAIKLMRESKRGKGPNLPPGPRKLPLIGNLHQLMGSLPHHTLRDMAKEHGPIMHLRFGEIPTVIVSSAEAAKEVMKTHDLVFADRPKILAAEIIGYKSTQITFSPYGDHWRQLRKICVAELLNVKRVQSFESIRQVEVEDLIKTISSNAGTTINLSQMIFTLTNNIISRAAFGKKLQNQDEFIDTLRKTVDLAGGFDLPDTFPSLKFLHPLTGAKAAMEKIHHQIDKILESVLQEHKAAWRTVSGKNKMHKEDLVDVLLRVQESGDLEVPITTDTIKAIILETFIAGTDTSSTALEWAMAELMKNPKVLEQAQAEVRQAFKGKSMITES…
Capsicum baccatum	PHT35858.1*	>Capsicum baccatum PHT35858.1 PREDICTED PROTEIN MELPLFSKFYVFVSFLVFLVIAIKLMRESKRGKGPNLPPGPRKLPLIGNLHQLMGSLPHHTLRDMAKEHGPIMHLRFGEIPTVIVSSAEAAKEVMKTHDLVFADRPKILAAEIIGYKSTQITFSPYGDHWRQLRKICVAELLNVKRVQSFESIRQVEVEDLIKTISSNAGTTINLSQMIFTLTNNIISRAAFGKKLQNQDEFIDTLRKTVDLAGGFDLPDTFPSLKFLHPLTGAKAAMEKIHHQIDKILESVLQEHKAARRTVSGKNKMHKEDLVDVLLRVQESGDLEVPITTDTIKAIILETFIAGTDTSSTALEWAMAELMKNPKVLEQAQAEVRQAFKGKSMITESEV…
Capsicum chinense	PHU04526.1*	>Capsicum chinense PHU04526.1 PREDICTED PROTEIN MELPLFSKFYVLVSFLVFLVIAIKLMRESKRGKGPNLPPGPRKLPLIGNLHQLMGSLPHHTLRDMAKEHGPIMHLRFGEIPTVIVSSAEAAKEVMKTHDLVFADRPKILAAEIIGYKSTQITFSPYGDHWRQLRKICVAELLNVKRVQSFESIRQVEVEDLIKTISSNAGTTINLSQMIFTLTNNIISRAAFGKKLQNQDEFIDTLRKTVDLAGGFDLPDTFPSLKFLHPLTGAKAAMEKIHHQIDKILESVLQEHKAACRTVSGKNKMHKEDLVDVLLRVQESGDLEVPITTDTIKAIILETFIAGTDTSSTALEWAMAELMKNPKVLEQAQAEVRQAFKGKSMITESEV…
Catharanthus roseus CYP71BJ1	ADZ48681.1*	>Catharanthus roseus ADZ48681.1 MLSSLKDFFVLLLPFFIGIAFIYKLWNFTSKKNLPPSPRRLPIIGNLHQLSKFPQRSLRTLSEKYGPVML LHFGSKPVLVISSAEAAKEVMKINDVSFADRPKWYAAGRVLYEFKDMTFSPYGEYWRQARSICVLQLLSN KRVQSFKGIREEEIRAMLEKINQASNNSSIINGDEIFSTLTNDIIGRSAFGRKFSEEESGSKLRKVLQDL PPLLGSFNVGDFIPWLSWVNYLNGFEKKLNQVSKDCDQYLEQVIDDTRKRDEENGANNNGGNHGNFVSVLLHLQKEDVKGFPSEKGFLKAIILDMIVGGTDTTHLLLHWVITELLKNKHVMTKLQKEVREIVGRKWEITD EDKEKMKYLHAVI…
Catharanthus roseus CYP71D12	ACM92061.1*	>Catharanthus roseus ACM92061.1 MEFYYFLYLAFLLFCFILSKTTKKFGQNSQYSNHDELPPGPPQIPILGNAHQLSGGHTHHILRDLAKKYG PLMHLKIGEVSTIVASSPQIAEEIFRTHDILFADRPSNLESFKIVSYDFSDMVVSPYGNYWRQLRKISMM ELLSQKSVQSFRSIREEEVLNFIKSIGSKEGTRINLSKEISLLIYGITTRAAFGEKNKNTEEFIRLLDQL TKAVAEPNIADMFPSLKFLQLISTSKYKIEKIHKQFDVIVETILKGHKEKINKPLSQENGEKKEDLVDVL LNIQRRNDFEAPLGDKNIKAIIFNIFSAGTETSSTTVDWAMCEMIKNPTVMKKAQEEVRKVFNEEGNVDE TKLHQLKYLQAV…
Catharanthus roseus CYP71D1V1	I1TEM0.1*	>Catharanthus roseus I1TEM0.1 MEFSFSSPALYIVYFLLFFVVRQLLKPKSKKKLPPGPRTLPLIGNLHQLSGPLPHRTLKNLSDKHGPLMH VKMGERSAIIVSDARMAKIVLHNNGLAVADRSVNTVASIMTYNSLGVTFAQYGDYLTKLRQIYTLELLSQ KKVRSFYSCFEDELDTFVKSIKSNVGQPMVLYEKASAYLYATICRTIFGSVCKEKEKMIKIVKKTSLLSG TPLRLEDLFPSMSIFCRFSKTLNQLRGLLQEMDDILEEIIVEREKASEVSKEAKDDEDMLSVLLRHKWYN PSGAKFRITNADIKAIIFELILAATLSVADVTEWAMVEILRDPKSLKKVYEEVRGICKEKKRVTGYDVEK MEFMRLCVKESTRI…
Catharanthus roseus CYP71D1V2	I1TEM1*	>Catharanthus roseus I1TEM1 MEFHESSPFVFITRGFIFIAISIAVLRRIISKKTKTLPPGPWKLPLIGNLHQFLGSVPYQ ILRDLAQKNGPLMHLQLGEVSAIVAASPQMAKEITKTLDLQFADRPVIQALRIVTYDYLD ISFNAYGKYWRQLRKIFVQELLTSKRVRSFCSIREDEFSNLVKTINSANGKSINLSKLMT SCTNSIINKVAFGKVRYEREVFIDLINQILALAGGFKLVDLFPSYKILHVLEGTERKLWE IRGKIDKILDKVIDEHRENSSRTGKGNGCNGQEDIVDILLRIEEGGDLDLDIPFGNNNIK ALLFDIIAGGTETSSTAVDWAMSEMMRNPHVMSKAQKEIREAFNGKEKIEENDIQNLKYL KLVIQ…
Catharanthus roseus CYP71D347	AVH80641.1*	>Catharanthus roseus AVH80641.1 MEFVVSPFAFLIFFFILLKMIAKNFKNPKKNTKPLPPGPKKLPIIGNLHQLGGGLAHHILRDLSQNYGPL MHLKIGELSTIVISSTEMAKQVFKVHDIHFSNRPSHILVFKIVSYDYKDIVLSQYGNYWRELRKVCNLHL LSPNRVQSFRFIREDSVLNMMKSISSNEGKVVNLSEMILSLIYGITARAAFGVWSKRHEEFIRLESEIQR LATTFVLADMFPSIKILGALSGLRYKVEKVHKKVDEILEDILKEHRNNNISIEKEEEEEEENNGGKKDLV DVLLDIQKNGEMETPFTDQHIKAIIFDMFSAGTLTSTIAVDWAMAEMMKNPRVMKRAQEEVRNVYNGIGNVNESKLDELKYLQ…
Catharanthus roseus CYP71D351	U5HKE8.1*	>Catharanthus roseus U5HKE8.1 MELYYFSTFAFLLFCFILAKTLKKSGQSNLKLPLGPPPIPILGNAHQLIGGHTHHILRDLAKKYGPLMHL KTGEVSTIVASSPEIAEEMFKTHDVLFADRPSNIVAFKILSYDYSDVVISPYGNYWRQLRKISMMELFSQ RSVQSFRSIREEEVLNFIKSIGSREGTKINLSKEISLLIYGITTRAAFGEKNKNTEEFIRLLDQLTVAVA EPNIADMFPSINFLKLISRSKYKIEKIHKNFDAIVQTILNHHKDRLANHKSSSHEENGEQNKDLVDVLLN IQQRGDFDTPLGDRSVKAVIFNIFSAGTETSSTTVDWAMCEMIKNPTIMKKAQEEVRKVYNEEGNVNETK LHQLKYLKAVIKET…
Catharanthus roseus CYP71D521	AVH80640.1 *	>Catharanthus roseus AVH80640.1 MEFVVSLFAFVVSCFILLKVAKNSKNPKRNTNLELPPGPKQLPIIGNLHQLGGGLAHHVLRNLGKQYGPL MHLKIGELSTIVVSSTEIAKEVFKTHDIHFSNRPSHILVFKIVSYDYKDIVLSQYGKYWRELRKVCNLEL LSPNRVQSFRSIREDAVLNMMKSISSNDGKVVNLSEMILSLIYGITARAAFGVWSKKHEEFIRLESEIQR LATTFVLADMFPSIKFLGALSGLRYKVEKVHKKVDDILEGILKEHRRQNNNMTEENGKKDLVDVLLNIQK NGDMETPFTDQHIKAIIFDMFSAGTLTSTIAVDWAMAEMMKNPSVLKRAQDEVRNVYNGIGNVDESKLDELKYLQAVIKETLR…
Cichorium intybus CYP71AV8	ADM86719.1*	>Cichorium intybus ADM86719.1 MEISIPTTLGLAVIIFIIFKLLTRTTSKKNLLPEPWRLPIIGHMHHLIGTMPHRGVMELARKHGSLMHLQ LGEVSTIVVSSPRWAKEVLTTYDITFANRPETLTGEIVAYHNTDIVLAPYGEYWRQLRKLCTLELLSNKK VKSFQSLREEECWNLVKDIRSTGQGSPINLSENIFKMIATILSRAAFGKGIKDQMKFTELVKEILRLTGG FDVADIFPSKKLLHHLSGKRAKLTNIHNKLDNLINNIIAEHPGNRTSSSQETLLDVLLRLKESAEFPLTA DNVKAVILDMFGAGTDTSSATIEWAISELIRCPRAMEKVQTELRQALNGKERIQEEDLQELNYLKLVIKE TLRLHPPLPLVMPR…
Datura stramonium	JAAWWY010001823, genomic, regions 45122-46033 and 22555-23169*	>Datura stramonium JAAWWY010001823 PREDICTED PROTEIN MELPFSQFSILLSFLVFLIIAIKLMKESKRGKGPNFPPGPRKLPLIGNLHQLMGSLPHHTLTDMAKKYGPIMHLKFGEVPTIIVSSAEAAKEVMKKHDLIFSDRPKILVADIIGYNSTQITFSPYGDHWRQLRKICVAELLNVKRVQSFESIRQEEVKDLIKTISSNPRGATINLSQMIFMLTNNIISKAAFGRKLENQDEFITILRKIVDLAGGFDLTDTFPSLKFLHPLTGAKATMEKIHHKIDKILESVVQEHKAARRIISEKDKMHKEDLVDVLLRVQESGDLEVPIPTDTIKAVILEIFIAGTDTSSTALEWAMAELMKNPQVMEQAQAEVRCAFKGKSII…
Euphorbia lathyris CYP71D445	AMY98418.1*	>Euphorbia lathyris AMY98418.1 MELEFRSPSSPSEWAITSTITLLFLILLRKILKPKTPTPNLPPGPKKLPLIGNIHQLIGGIPHQKMRDLS QIHGPIMHLKLGELENVIISSKEAAEKILKTHDVLFAQRPQMIVAKSVTYDFHDITFSPYGDYWRQLRKI TMIELLAAKRVLSFRAIREEETTKLVELIRGFQSGESINFTRMIDSTTYGITSRAACGKIWEGENLFISS LEKIMFEVGSGISFADAYPSVKLLKVFSGIRIRVDRLQKNIDKIFESIIEEHREERKGRKKGEDDLDLVD VLLNLQESGTLEIPLSDVTIKAVIMDMFVAGVDTSAATTEWLMSELIKNPEVMKKAQAEIREKFKGKASI DEADLQDLHYLKL…
Gloriosa superba CYP71FB1	QLI49058.1*	>Gloriosa superba QLI49058.1 MDLPLALQLLALFFPALLLLIFKRISSPKKLLPPSPPRLPFLGNFHQIGHLPHRSFHDLAMKYGPIISLK LGTVPTILISSGAGVEEICKIQDLIFSTRPQLEIAKRVFYNCRDIAFSPPTEYWRQVRKASILHLLGTKK VQSVRSVREEEVATLVDYIARNSDGTKPVNLSKLLNYHTCYLLSRLTIRLKYSDYGDDGSSPGVKFCDLV RELGFQFGGFYIRDYFPYLGWWSKLSGADAKVHGLFTAWDAFLEEVVDRHAVPPSAGEEEDLVDVLLSLH KEQQISRDDIKAILLDVFSAGTGSSFIAIEWTMAELMRNPDYMKRVQQEIRELAAGREGMITDDDVGKMP FLKALIKETMRLHPP…
Helianthus annuus CYP71DD6	F8S1H8*	>Helianthus annuus F8S1H8 MDFLTYLPSWLLPAVVILTISCILMLWTKPSKGASGLNLPPGPPSLPLIGNLHQLIGKSF HETVYKLAEKYGPIMHIHMGSQPVVVISSSALATEAFKTHDHILANRQYSNNLRRLTFDY NDIAWAPYGDHSKHMRRVLVTEFLNSRMSKSFKKVLDMEVKSMLDNLPYGTETNLNKVFG NFVCDFTSKVVTGKSYRDVKIRGKTMKEMLDEMIILFSGSFSEIFPKYGWILEDLSGWTR RVDKHMANYNDLLELMIDEHLDHTSEDEKDMIDACRPLLNREEMKAIMSNVYNGAIDTSY LTLVWAMSEIVKNPRVMHKLQDEIRSNAGNKARLDETDTSKMTYLKYVVKETLRRHGPSP FLIPRDC…
Hyoscyamus muticus CYP71D55	A6YIH8*	>Hyoscyamus muticus A6YIH8 MQFFSLVSIFLFLSFLFLLRKWKNSNSQSKKLPPGPWKLPLLGSMLHMVGGLPHHVLRDL AKKYGPLMHLQLGEVSAVVVTSPDMAKEVLKTHDIAFASRPKLLAPEIVCYNRSDIAFCP YGDYWRQMRKICVLEVLSAKNVRSFSSIRRDEVLRLVNFVRSSTSEPVNFTERLFLFTSS MTCRSAFGKVFKEQETFIQLIKEVIGLAGGFDVADIFPSLKFLHVLTGMEGKIMKAHHKV DAIVEDVINEHKKNLAMGKTNGALGGEDLIDVLLRLMNDGGLQFPITNDNIKAIIFDMFA AGTETSSSTLVWAMVQMMRNPTILAKAQAEVREAFKGKETFDENDVEELKYLKLVIKETL RLHPPV…
Ipomoea nil	XP_019169699.1*	>Ipomoea_nil XP_019169699.1 PREDICTED PROTEIN MEDQYSIFSVLLSFLFIVGVMGLWKRYSSSSRRAKLPPGPRKLPLIGNLHQLSGSTPHRRLRQLAEKYGPIMHVQLGEVPAVVISSPEAAKAVMKTHDLVFATRPEILISKVVGYDSSHIAFCPYGDMWRQLRKICVVELLSARRVQSFEPIRAGEAEALISRISSAASGDKTAAVNLSQMVYSFTNSVTALAAFGEKSKHQERFMTAMKKITELAGGFDLPDIFPSLTFLHSLGGAKSEMIKIHRQVDGLLDAIIDEHRAKRRNDGTDVARNAIEDLVDVLLRVQQSGDLEVPITLNTIKATILEMFTAGTDTSSGVVEWAMSEMMKNPHVMERAQAEVRQSLLGKSEIKES…
Ipomoea triloba	XP_031132129.1*	>Ipomoea_triloba_XP_031132129.1 PREDICTED PROTEIN MEDQYSIFSVLLSFLFIVGAMGLWKRYSSSGRRAKLPPGPRKLPLIGNLHQLSGSTPHRRLRQLAEKYGPIMHVQLGEVPAVVISSPEAAKAVMKTHDLVFATRPEILMSKIVGYDSSHIAFCPYGDLWRQLRRICVLELLSARRVQSFEPIRAGEADALISRISSAFSGGKITAVNLSQIIYSFTNSVTALAAFGEKSKHQERFMATMKRITELAGGFELPDIFPSLTLLHSLGGAKKEMIKIHREVDGLLDAIIDEHRARRRNDGTGGSNAIEDLVDVLLRVQQSGDLEVPITLNTIKATILEMFTAGTDTSSGVVEWMSELMKNPHVMERAQAEVRQSLLGKPEIK…
Lotus japonicus CYP71D353	AHB62239.1*	>Lotus japonicus AHB62239.1 MEDHFLSFPILLSLMVLLMFMILKRFKTTNTASNLPPGPWKLPIFGSIHHLIGSLPHHRLRELSKKYGPL MHLQLGETSAIVVSSSEIAKEVLKTHEITFAQRPRSLGAEITTYGFTDIAFSSYGDYWRQLRKICALELL SAKCVRSFHSIREEEVSNLIRYISMNTGSCVNLTDIVLSMTYSIVARAAFGDKCKDQEAYILFMKKSMRV AESFSVTNLFPSQRWLLVISGAMNKFKELHRTTDKVLEKIITEATAKSGGDGSLLSILLNLKDHGDPEFH LTINNIKAVLQDMFIAGSETSSTSLEWTFSEMLKNPRVMKRAQAEVRQVFGSRGYVEEMALEELKFLKAV IKETLRLHPPIPLFPR…
Manihot esculenta CYP71E7	Q6XQ14*	>Manihot esculenta Q6XQ14 MSVAILTSLPPQWLSILAVFLLPILTLLLFRGKDDNQKKGLKLPPGPRQLPLIGNLHQLG GQPYVDFWKMAKKYGPVMYLQLGRCPTVVLSSTETSKELMKDRDVECCSRPLSVGPGQLS YNFLDVAFSPYSDYWREMRKLFIFELLSMRRVQTFWYAREEQMDKMIEILDGAYPNPVNL TEKVFNMMDGIIGTIAFGRTTYAQQEFRDGFVKVLAATMDMLDNFHAENFFPVVGRFIDS LTGALAKRQRTFTDVDRYFEKVIEQHLDPNRPKPETEDIVDVLIGLMKDESTSFKITKDH VKAILMNVFVGGIDTSAVTITWAFSELLKNPKLMKKAQEEVRRAVGPNKRRVEGKEVEKI KYIDCIV…
Mentha piperita CYP71A32	Q947B7.1*	>Mentha piperita Q947B7.1 MAALLVFFSVSLILLAVLFHKRKSSLSSRKRPPPSPLRLPVIGHFHLIGALSHRSFTSLSKRYGEVMLLH FGSAPVLVASSAAAAREIMKNQDVIFASRPRLSIFDRLMYSGKGVAFAPYGEHWRNARSMCMLQLLSAKRVQSFGGIREEETSAMIEKIRRSKPTTVVNLSEMFMALTNGVIHRAVLGRKGDGGDDFNRILIKVIKLLGS FNVGDYVPWLSWINRINGVDAEVEKVGTKLDGSMEGILRKYRRKKVGDDETNFVDTLLQFQRESKDTDPVEDDVIKALIFDMVSAGTDTTFAALEWTMAELIKNPRTLKTLQNEVREVSRNKGGITEDDVDKMPYLKAVSKEILRLHPPFAILLPRELTQD…
Mentha piperita CYP71D13	Q9XHE7*	>Mentha piperita Q9XHE7 MELQISSAIIILVVTYTISLLIIKQWRKPKPQENLPPGPPKLPLIGHLHLLWGKLPQHAL ASVAKQYGPVAHVQLGEVFSVVLSSREATKEAMKLVDPACADRFESIGTKIMWYDNDDII FSPYSVHWRQMRKICVSELLSARNVRSFGFIRQDEVSRLLGHLRSSAAAGEAVDLTERIA TLTCSIICRAAFGSVIRDHEELVELVKDALSMASGFELADMFPSSKLLNLLCWNKSKLWR MRRRVDAILEAIVEEHKLKKSGEFGGEDIIDVLFRMQKDSQIKVPITTNAIKAFIFDTFS AGTETSSTTTLWVMAELMRNPEVMAKAQAEVRAALKGKTDWDVDDVQELKYMKSVVKETM RMHPPIPLI…
Mentha piperita CYP71D15	Q9XHE6*	>Mentha piperita Q9XHE6 MELLQLWSALIILVVTYTISLLINQWRKPKPQGKFPPGPPKLPLIGHLHLLWGKLPQHAL ASVAKEYGPVAHVQLGEVFSVVLSSREATKEAMKLVDPACANRFESIGTRIMWYDNEDII FSPYSEHWRQMRKICVSELLSSRNVRSFGFIRQDEVSRLLRHLRSSAGAAVDMTERIETL TCSIICRAAFGSVIRDNAELVGLVKDALSMASGFELADMFPSSKLLNLLCWNKSKLWRMR RRVDTILEAIVDEHKFKKSGEFGGEDIIDVLFRMQKDTQIKVPITTNSIKAFIFDTFSAG TETSSTTTLWVLAELMRNPAVMAKAQAEVRAALKEKTNWDVDDVQELKYMKSVVKETMRM HPPIPLIPR…
Mentha spicata CYP71D18	Q9XHE8*	>Mentha spicata Q9XHE8 MELDLLSAIIILVATYIVSLLINQWRKSKSQQNLPPSPPKLPVIGHLHFLWGGLPQHVFR SIAQKYGPVAHVQLGEVYSVVLSSAEAAKQAMKVLDPNFADRFDGIGSRTMWYDKDDIIF SPYNDHWRQMRRICVTELLSPKNVRSFGYIRQEEIERLIRLLGSSGGAPVDVTEEVSKMS CVVVCRAAFGSVLKDQGSLAELVKESLALASGFELADLYPSSWLLNLLSLNKYRLQRMRR RLDHILDGFLEEHREKKSGEFGGEDIVDVLFRMQKGSDIKIPITSNCIKGFIFDTFSAGA ETSSTTISWALSELMRNPAKMAKVQAEVREALKGKTVVDLSEVQELKYLRSVLKETLRLH PPFPLIPRQS…
Nicotiana tabacum CYP71D20	Q94FM7*	>Nicotiana tabacum Q94FM7 MQFFSLVSIFLFLSFLFLLRKWKNSNSQSKKLPPGPWKIPILGSMLHMIGGEPHHVLRDL AKKYGPLMHLQLGEISAVVVTSRDMAKEVLKTHDVVFASRPKIVAMDIICYNQSDIAFSP YGDHWRQMRKICVMELLNAKNVRSFSSIRRDEVVRLIDSIRSDSSSGELVNFTQRIIWFA SSMTCRSAFGQVLKGQDIFAKKIREVIGLAEGFDVVDIFPTYKFLHVLSGMKRKLLNAHL KVDAIVEDVINEHKKNLAAGKSNGALGGEDLIDVLLRLMNDTSLQFPITNDNIKAVIVDM FAAGTETSSTTTVWAMAEMMKNPSVFTKAQAEVREAFRDKVSFDENDVEELKYLKLVIKE TLRLHPP…
Oryza sativa CYP71Z6	A3A871*	>Oryza sativa A3A871 MEDKLILDLCLSALFVVVLSKLVSSAMKPRLNLPPGPWTLPLIGSLHHLVMTKSPQTHRS LRALSEKHGPIMQLWMGEVPAVVVSSPAVAEEVLKHQDLRFADRHLTATTEEVFFGGRDV IFGPYSERWRHLRKICMQELLTAARVRSFQGVREREVARLVRELAADAGAGGDAGVNLNE RISKLANDIVMVSSVGGRCSHRDEFLDALEVAKKQITWLSVADLFPSSKLARMVAVAPRK GLASRKRMELVIRRIIQERKDQLMDDSAAGAGEAAAGKDCFLDVLLRLQKEGGTPVPVTD EIIVVLLFDMISGASETSPTVLIWTLAELMRNPRIMAKAQAEVRQAVAGKTTITEDDIVG LSYLKMVIKETL…
Oryza sativa CYP71Z7	Q6YV88*	>Oryza sativa Q6YV88 MEDNKLILALGLSVLFVLLSKLVSSAMKPRLNLPPGPWTLPLIGSLHHLVMKSPQIHRSL RALSEKHGPIMQLWMGEVPAVIVSSPAVAEEVLKHQDLRFADRHLTATIEEVSFGGRDVT FAPYSERWRHLRKICMQELLTAARVRSFQGVREREVARLVRELAADAGAGGDAGVNLNER ISKLANDIVMVSSVGGRCSHRDEFLDALEVAKKQITWLSVADLFPSSKLARMVAVAPRKG LASRKRMELVIRRIIQERKDQLMDDSAAGAGEAAAGKDCFLDVLLRLQKEGGTPVPVTDE IIVVLLFDMFTGASETSPTVLIWILAELMRCPRVMAKAQAEVRQAAVGKTRITENDIVGL SYLKMVIKEALR…
Oryza sativa CYP72P1	Q2QUC5*	>Oryza sativa Q2QUC5 MELTMASTMSLALLVLSAAYVLVALRRSRSSSSKPRRLPPSPPGWPVIGHLHLMSGMPHH ALAELARTMRAPLFRMRLGSVPAVVISKPDLARAALTTNDAALASRPHLLSGQFLSFGCS DVTFAPAGPYHRMARRVVVSELLSARRVATYGAVRVKELRRLLAHLTKNTSPAKPVDLSE CFLNLANDVLCRVAFGRRFPHGEGDKLGAVLAEAQDLFAGFTIGDFFPELEPVASTVTGL RRRLKKCLADLREACDVIVDEHISGNRQRIPGDRDEDFVDVLLRVQKSPDLEVPLTDDNL KALVLDMFVAGTDTTFATLEWVMTELVRHPRILKKAQEEVRRVVGDSGRVEESHLGELHY MRAIIKETFRLH…
Perilla frutescens CYP71AT146	AOA52647.1*	>Perilla frutescens AOA52647.1 MMLLLLLIVLPIILIYVLQKAKKKNIPPGPWPLPLIGNLHQLATASDLHIYLWKLSEQYGPIMQMKLGST PLLIISSAKLAKEVLKTQDLAFCSRPKSLSQQKLSYNYLDIIFSPYNEYWREVRKITTIHLFNLKKVKSF RPIREDEISHFITKISNFASSHQVVNLSEMAMALSSSLICRIAFGKKYDEHGSEMRRFDQLLHEVQTISI AFYMSDYFPALSWVDKLTGLINKVDTTCKKLDLFYQELIDEHLDASRVQTMDKEDDILDILIKLKEEHIS SSFDLTWDHIKALLMNIFIAGTDTSASAIVWTMTALFKAPNVMKKLQAQIRNLIGEKGKVDEDDLPKLPY LKAVINETFRLYP…
Perilla frutescens CYP71AT146	AOA52647.1 *	>Perilla frutescens AOA52647.1 MMLLLLLIVLPIILIYVLQKAKKKNIPPGPWPLPLIGNLHQLATASDLHIYLWKLSEQYGPIMQMKLGST PLLIISSAKLAKEVLKTQDLAFCSRPKSLSQQKLSYNYLDIIFSPYNEYWREVRKITTIHLFNLKKVKSF RPIREDEISHFITKISNFASSHQVVNLSEMAMALSSSLICRIAFGKKYDEHGSEMRRFDQLLHEVQTISI AFYMSDYFPALSWVDKLTGLINKVDTTCKKLDLFYQELIDEHLDASRVQTMDKEDDILDILIKLKEEHIS SSFDLTWDHIKALLMNIFIAGTDTSASAIVWTMTALFKAPNVMKKLQAQIRNLIGEKGKVDEDDLPKLPY LKAVINETFRLYP…
Petunia axillaris	GBRU01001968, TSA Petunia axillaris Locus_503_Transcript_1/2_Confidence_0.750_Length_1762 transcribed RNA sequence*	>Petunia axillaris GBRU01001968, TSA Locus_503 PREDICTED PROTEIN Translation of GBRU01001968.1 starting at bp 209 MELPYSPFSILLSFVLFVVIVMKLMKESKRGSGPKLPPGPRKLPLIGNLH QLMGSLPHHTLRDMAKDHGPIMHLRFGEVPTVIISSAEAAKEVMKTHDLV FADRPKILVADIIGYNSTQITFSPYGVHWRQLRKICVAELLNAKRVQSFE SIRQEEVEDLIETISSNQGTPINISQMIFTLTNNIISRAAFGKRLENQDE FIDTLRKTVDLAGGFDLPDTFPSLKFLHPLTGAKAAMEKIHRQIDKILES VLQEHKTARKTSSGRDKMHKEDLVDVLLRV…
Prunus mume CYP71AN24	A0A068Q609*	>Prunus mume A0A068Q609 MALLTLFNQIWQEGQLQSSTSSFNIFLVPILCLSIFILFSLTRSSSPSEKNRKLKLPPSP PRLPWIGNLHQLGSFPHRSLRALSKKYGDVMFMHFGKVPTLIVSSAEMAKDVMKTQDIVF CSRPQTTAPSILFYDGHDIAFAPYGEYWRQVRRICVLELLSLKRVHQFQYARVEEVAELV SKIRKASASANGAPINLGELLVSTSNNIICRCILGQKFEDKEDNWFGETTKELMTQVMSF SFGDFFPSLKWIDRARGYLAYLKSIWLEFDKFFDKLIDEHKAAQKEGKPRKKDIVDILLD VQNDGSLDFELTTSNVKAILQDMFVGGSDTSWTAAIWLMSELSQNPRVMKKVQEEVRRVA GKRGYVEES…
Rauvolfia serpentina CYP71AY4	P0DO13.1*	>Rauvolfia serpentina P0DO13.1 MEISVTTSIALATIVFFLYKLATRPKSTKKQLPEASRLPIIGHTLHQMVGSLPHRVLKNLADQYGPVMHL QIGELSAIVISSADKAKEVLNTHGVLVADRPQTTVAKIMLYNSLGATFAPYGDYLKQLRQIYALELLSPK TVRSFWTIMEDELSTMVTSVKAEAGQPIVLHDKMLTYLYDTLCRATVGSVCNGRETLIMAARETSALSAA IRIEDLFPSVKILPVISGLKTRLTNLLKQLDTVLEDIIGEREKKMFSSNNQPLTEEEDMLGVLLMYKNGKGKDAKFRITNNDIKAIVWELILAGTLSSAAIVEWCMSEMIKNPRVMKKAQDEVRQVLKDKKTVSGSDLAK LEYVKMVVKESVRL…
Salvia pomifera CYP71BE52	A0A0S1TQ04*	>Salvia pomifera A0A0S1TQ04 MEIHIPSLVLCISFFIFFKIVSKLKTKTSNRKHLPLPPGPWKLPLIGNLHNLVGALPHHT LRRLSRKFGPMMSLQLGELSAVIISSADAAKEIMKTHDLNFASRPQVAAADIIGYGSTNI TFSPYGGHWRQLRKICTLELLSAKRVQSFRPLRERVFVDLCRRFADHGSSAVNFSEEFMS ATYTLISRAVLGEEAEQHEGLLPNVKEMPELTAGFDISEVFPSVGLFKVMSRLRKRIVAV HKDTDRILDDVIHQHRAAKSEEHKDLLDVLLQLQEDGLELPLTDENIKSVLVDMLVAGSE TSSTVIEWAMAEMLKNPRILEKAQEEVRRVFDKEGTVDESHIHELKYLKSVVKETLRVHP PAPLI…
Sinopodphyllum hexandrum CYP71BE54	A0A0N9HT29*	>Sinopodphyllum hexandrum A0A0N9HT29 MEFLSFPLSSALLIILLFMLVKKAIQNKNSKLPPGPRKLPVIGSLHHLIGDGLPHHALRN LAKKHGPLMHLQLGENSTLVVSSSKMARAIMSTHDLMFANRTVQFATDILLYGGKGIGLA PYGDYWRQIRKICVLELLSAKRVQSFQTVREEEISNLIRSISAESSKVNFSEMITSLTND IIARAAFGEKCKDKHAFLSLIEEGIQLAGGFDIAGLFPSLKLLHVITGKKRQLERVHNEL DRILVDIIKENKEKRRASKLNEDKYEENLVDVLVRVQENTQLEVPLANDNLKAVILDIFV AGSETSSTTIEWAMSEMLKNPKVMKKAQAEVRRVFSGNKKINETEIQELSYLKLVLK…
Sinopodphyllum hexandrum CYP71CU1	A0A0N9HTU1*	>Sinopodphyllum hexandrum A0A0N9HTU1 METFQCLTLFLLFISTVFILKRKFSHKPNLPPSPPKLPILGNFHQLGTLVHRAVTVLAAK YGPLMLLHFGKTPVLIVSSQETAKEIMKTHDLALANRPLTTAARALLYDCTDISFAPYGE YWREMKKMAVLNLLSIKKIQSFRSVREELASDMIKEITRLSKTGAPVDVTNMLYHFSEDL LFRCTLGFKPKGQHKFQKLSRDFLDLVGAFCFNDFFPGMAWMDALTGLNRKLKKGSRELD DFVDELIEERIAMVKDGVEPNEFLDLLLHTHRDTTQEIKLTRDNVKAIILDTFLGGIDLP ASVMEWAMAELMRNPSKMKIAQEEVRKVVGNKNKVDEDDVYQMNFLKSAVKETLRLH…
Solanum chilense	TMW82118.1*	>Solanum chilense TMW82118.1 PREDICTED PROTEIN MELLFSQFSIFLSFLLFLLIAIKLMSESKRGKGSNLPPGPRKLPLIGNLHQLMGSLPHHTLRDMANKYGPIMHLRFGEVPTVIVSSAEAAKEVMKTNDLVFADRPKILVADIIGYNSTQITFSPYGDHWRQLRKICVAELLNVKRVQSFESIRQEEVEDLIKTISSNPNGTTINLSQMIFTLTNNIIARAAFGRKLENQDEFIGTLRKIVDLAGGFDLPDTFPSLKFLHPLTGAKAAMEKIHHQIDKILESVLQEHKAARKVTINQMHKEDLVDVLLRVQESSDLDVPITTDTIKAVILETFIAGTDTSSTALEWAMAELMKNPHVMEQAQAEVRKAFKGKSMMTESEVQQL…
Solanum incanum	GAYS01038887.1 TSA: Solanum incanum Sincanum51556seq1_len1728 transcribed RNA sequence*	>GAYS01038887.1 TSA: Solanum incanum Sincanum51556seq1_len1728 PREDICTED PROTEIN MELPFSQFSLFLSFLVFLVIAIKLLRGSKRGKGPNLPPGPRKLPLIGNLHQLMGSLPHHTLRDMAKEHGPIMHLRFGEVPTVIVSSAEAAKEVMKTHDLVFADRPKIIVADIIGYNSTQITFSPYGDHWRQLRKICVAELLNVKRVQSFESIRQEEVEELIKTISSNPVGTTINLSQLIFALTNNIISRAAFGRKLENQDEFIAILRKTVDLAGGFDLPDTFPSLKFLHPLTGAKAAMEKIHHQIDKILESVLQDHKAARKLTTGLKDKMHKEDLVDVLLRVQESGDLEVPITTDTIKAIILETFIAGTDTSSTALEW…
Solanum lycopersicum	XP_004248582.1*, Solyc10g017510.3.1**	>Solanum lycopersicum XP_004248582.1 PREDICTED PROTEIN MELLFSQFSIFLSFLLFLLIAIKLMSESKRGKGSNLPPGPRKLPLIGNLHQLMGSLPHHTLRDMANEYGPIMHLRFGEVPTVIVSSAEAAKEVMKTHDLVFADRPKILVADIIGYNSTQITFSPYGDHWRQLRKICVAELLNVKRVQSFESIRQEEVEDLIKTISSNPSGTTINLSQMIFTLTNNIIARAAFGRKLENQDEFIGTLRKIVDLAGGFDLPDTFPSLKFLHPLTGAKAAMEKIHHQIDKILESVLQEHKAARKVTINHKDKMHKEDLVDVLLRVQESSDLDVPITTDTIKAVILETFIAGTDTSSTALEWAMAELMKNPHVMEQAQAEVRKAFKGK…
Solanum melongena	SMEL_004g206100.1.01**	>Solanum_melongena SMEL_004g206100.1.01 PREDICTED PROTEIN MELPFSQFSLFLSFLVFLVIAIKLLRGSKRGKGPNLPPGPRKLPLIGNLHQLMGSLPHHTLRDMAKEHGPIMHLRFGEVPTVIVSSAEAAKEVMKTHDLVFADRPKIIVADIIGYNSTQITFSPYGDHWRQLRKICVAELLNVKRVQSFESIRQEEVEELIKTISSNPVGTTINLSQLIFALTNNIISRAAFGRKLENQDEFIAILRKTVDLAGGFDLPDTFPSLKFLHPLTGAKAAMEKIHHQIDKILESVLQDHKAARKLTTGLKDKMHKEDLVDVLLRVQESGDLEVPITTDTIKAIILETFIAGTDTSSTALEWAMAELMKNPEVMEKAQDEVRQAF…
Solanum pennellii	XP_015089674.1*	>Solanum pennellii XP_015089674.1 PREDICTED PROTEIN MELLFSQFSIFLSFLLFLLIAIKLMSESKRGKGSNLPPGPRKLPLIGNLHQLMGSLPHHTLRDMANEYGPIMHLRFGEVPTVIVSSAEAAKEVMKTHDLVFADRPKILVADIIGYNSTQITFSPYGDHWRQLRKICVAELLNVKRVQSFESIRQEEVEDLIKTISSNPSGTTINLSQMIFTLTNNIIARAAFGRKLENQDEFIGTLRKIVDLAGGFDLPDTFPSLKFLHPLTGAKAAMEKIHHQIDKILESVLQEHKAARKVTINHKDKMHKEDLVDVLLRVQESSDLDVPITTDTIKAVILETFIAGTDTSSTALEWAMAELMKNPHVMEQAQAEVRKTFKGKSMM…
Solanum pimpinellifolium	Sopim10g017510**	>Solanum pimpinellifolium Sopim10g017510 PREDICTED PROTEIN MELLFSQFSIFLSFLLFLLIAIKLMSESKRGKGSNLPPGPRKLPLIGNLHQLMGSLPHHTLRDMANEYGPIMHLRFGEVPTVIVSSAEAAKEVMKTHDLVFADRPKILVADIIGYNSTQITFSPYGDHWRQLRKICVAELLNVKRVQSFESIRQEEVEDLIKTISSNPSGTTINLSQMIFTLTNNIIARAAFGRKLENQDEFIGTLRKIVDLAGGFDLPDTFPSLKFLHPLTGAKAAMEKIHHQIDKILESVLQEHKAARKVTINHKDKMHKEDLVDVLLRVQESSDLDVPITTDTIKAVILETFIAGTDTSSTALEWATAELMKNPHVMEQAQAEVRKA…
Solanum sisymbriifolium	GGFC02013353.1 TSA: Solanum sisymbriifolium Ssi015480*	>Solanum sisymbriifolium Ssi015480 GGFC02013353.1 PREDICTED PROTEIN MELPFSQFSIFLSFLVFLVIAIKLMRESKRGKGPNLPPGPRKLPLIGNLHQLMGSLPHHTLRDMAKEYGPIMHLRFGEVPTVIVSSAEAAKEVMKTNDLVFADRPKILVADIIGYNSTQITFSPYGDHWRQLRKICVAELLNLKRVQSFESIRQEEVEELIKTISSNPAGTTINLSQMIFALTNNIISRAAFGRKLENQDEFIATLRKTVDLAGGFDLPDTFPSLKFLHPLTGAKAAMEKIHHQIDKILESVLQDHKAARRLTTGRKDKMHKEDLVDVLLRVQESGDLEVPITTDTIKAVILETFIAGTDTSSTALEWAMAELIKNPQVMD…
Solanum sitiens	GIQV01011367.1 TSA: Solanum sitiens cultivar LA1974 TRINITY_DN12841_c0_g1_i1*	>Solanum sitiens GIQV01011367.1 PREDICTED PROTEIN MELLFSQFSIFLSFLLFLVIAIKLMRESKRGKGPNLPPGPRQLPLIGNLH QLMGSLPHHTLRDMANEYGPIMHLRFGEVPTVIVSSAEAAKEVMKTHDLV FADRPKILVADIIGYNSTQITFSPYGDHWRQLRKICVAELLNVKRVQSFE SIRQEEVEDLIKTISSNPSGTTINLSQMIFTLTNNIIARAAFGRKLENQD EFIGTLRKIVDLACGFDLPDTFPSLKFLHPLTGAKAAMEKIHHQIDKILE SVLQEHKAARKLKTINRKDKMHKEDLVDVLLRVQESSDLEVPITTDTIKA VILETFIAGTDTSSTALEWAMAELMKNPQVMEQAQTEVRQAFK…
Solanum tuberosum	XP_006341719.1*	>Solanum tuberosum XP_006341719.1 PREDICTED PROTEIN MELPFSQFSIFLSFLVFLVIAIKLISESMRGKGANLPPGPRKLPLIGNLHQLMGSLPHHTLRDMANEYGPIMHLRFGEVPTVIVSSAEAAKEVMKTHDLVFADRPKILVADIIGYNSTQITFSPYGDHWRQLRKICVAELLNVKRVQSFESLRQEEVKDLIKTISLNPAGTTINLSQMIFTLTNNIIARAAFGRKLENQDEFIATLRKIVDLAGGFDLPDTFPSLKFLHPLTGAKAAMEKIHHQIDKILESVLQEHKAARKLAINREDKEDLVDVLLRVQESGDLEVPITTDTIKAVILETFIAGTDTSSTALEWAMAELMKNPQVMEQAQAEVRQAFKGKSMITEF…
Sorghum bicolor CYP71E1	O48958*	>Sorghum bicolor O48958 MATTATPQLLGGSVPQQWQTCLLVLLPVLLVSYYLLTSRSRNRSRSGKLGGAPRLPPGPA QLPILGNLHLLGPLPHKNLRELARRYGPVMQLRLGTVPTVVVSSAEAAREVLKVHDVDCC SRPASPGPKRLSYDLKNVGFAPYGEYWREMRKLFALELLSMRRVKAACYAREQEMDRLVA DLDRAAASKASIVLNDHVFALTDGIIGTVAFGNIYASKQFAHKERFQHVLDDAMDMMASF SAEDFFPNAAGRLADRLSGFLARRERIFNELDVFFEKVIDQHMDPARPVPDNGGDLVDVL INLCKEHDGTLRFTRDHVKAIVLDTFIGAIDTSSVTILWAMSELMRKPQVLRKAQAEVRA AVGDDKPRV…
Tabernanthe iboga I10H	AXF35974.1*	>Tabernanthe iboga AXF35974.1 MEMLIVSFFAFLIFCLISVKLSTKSKADKLKLPPGPRQLPIIGNMHQMLGGLPHCVLRDLAKKYGPLMHL KFGEVSTIVVSSPEMAKEVFQKHDILFADRPSNLIAFKISSYDFLDIFASPYSDYWRQLRKICTMELLSS KRVQSFRSIREGEVLNLIRWISVQEGSVINLSKKLFSLIFGIITRAAFGKKNRYEEQFHHLDEQMTKLAS GFCIADMYPSVRLFQVMSGVKPKLENLQKQLDEILGNILEEHKEESMKQKLGGGEAKEDLIDVLLNVHKR GDFGAALSNSSIKAVICNMFSAGSDTSSSALEWAISEMIKHPTTMKKAQDEVRNVFQETGNVDETKLGEL KYLQAVIKETLRVH…
Zea mays CYP71C1	Q43250*	>Zea mays Q43250 MALEAGYDYLHVAVVQCTPTQAAAVLGVLLLLAIRLAAAARSSSATSPKWKQHRLPPTPP GKLPIIGHLHLIGSHPHVSFRDLHAKYGHNGLMLVQVGAVPTIVVSTPQAAEAVLRTHDH VLASRPRNPVADIIRYNSTDVAFAPYGVYWRTARKVVNTHLLSAKMVFSKRREREEEVRL VVARIRDAAEASPGTALDMTELLGGYASDFVCRAVLGESHRKQGRNKLFRELTETSAALL GGFNVEDYFPKLADVDLFLRIICAKAKSVSKRWDSLFNELLSEYALSGGKQGDHNSEDFV HLLLSLQKDYGLTTDNIKGILVNMFEAAIETSFLVLEYSMSELMNNRHVLAKLQKEVRTA TPDGRMVMEEDLSRMP…
Zea mays CYP71C2	Q43255*	>Zea mays Q43255 MALGAAYHHYLQLAGDHGTATHALLLGVLIFLVIRLVSARRTGTTSANKRKQQQRLPLPP WPPGKLPIIGHLHLIGAETHISIRDLDAKHGRNGLLLLRIGAVPTLFVSSPSAADAVLRT QDHIFASRPPWMAAEIIRYGPSDVAFVPYGEYGRQGRKLLTTHMLSTKKVQSFRHGRQEE VRLVMDKIRAAATAAPPAAVDLSDLLSGYTNDVVSRAVLGASHRNQGRNRLFSELTEINV SLLAGFNLEDYFPPNMAMADVLLRLVSVKARRLNQRWNDVFDELIQEHVQSRPSGESEES EADFIHVLLSIQQEYGLTTDNLKAILVDMFEAGIETSYLTLEYGMAELINNRHVMEKLQT EVRTTMGSPDGKKLDM…
Zea mays CYP71C4	Q43257*	>Zea mays Q43257 MAAQLHHALYELLHEAAAAQRALLLAIPFSLLLLPLLLRYLAASASASATKNDGAAPASD PDKLLSLLPSPPMKLPIIGHLHLMGDIPYVSLAALATRYGPDLMLLRLGAVPTVVVSSPR VAEAVLRTYDHVFSSRPRSLVSDIIMYGATDSCFAPYGDHFRKARKLVTVHLLNASKVRS QRPAREEEVRGALDRVRRAAAAREPVDMSELLHSFVNNLVCRAVSGKFSMEEGRNRLFRE LTDINAGLLGGFHIQDYFPRLGRIELVRKVACAKTRRVRKRWDDLLDKLIDDHAARMATH QDEDDDKDFIYVLLSLQKEYGLTRDHIKAILIDMFEAGTDTSYMTLEFAMTELIRKPHLM KKLQEEVRRNVPAGQE…
Zea mays CYP71Z16	A0A1D6GQ67*	>Zea mays A0A1D6GQ67 MEDKVLLAVAMVALIAVLSKLKSLLETKPKLNLPPGPWTLPLIGSIHHLVSSPLPYRAMR ELAHKHGPLMMLWLGEVPTLVVSSPEAAQAITKTHDVTFADRHMNSTVDILTFNGNDIVF GTYGEQWRQLRKLSVLELLSVARVQSFQRIREEEVARFMRNLAASAGAGATVDLSKMISS FINDTFVRESIGSRCKHQDEYLDALHTGIRVAAELSVANLFPSSRLLQSLSTARRKAVAA RDEMARILGQIIRETKEAMDWGDKASNESMISVLLRLQKEAGLPIELTDDIVMALMFDLF GAGSDTSSTTLTWCMTEMIRYPATMAKAQAEVREAFKGKTTITEDDLSRANLSYLKLVVK EALRLHCPVPLL…

## Sheet: Supplementary Fig. 5
Supplementary Figure 5. AbP450-116623, AbP450-116623 homologs in the Solanaceae family, and functionally characterized members of the CYP82 family
	* GenBank; ** https://solgenomics.net, ***https://db.cngb.org
Cytochrome P450	Accession	Sequence
Atropa belladonna AbP450-116623 (this study)	AYU65306.1*	>Atropa belladonna AYU65306.1 MEIHILSHVEAIAGILVFAFLFFLARKAKIWKNSKKFGPPPPELPGAWPIIGHLPQILNDTLDGRSRSSSAGEIPLAHTLAALADKYGPVFTVRQGMFPIAVVSSYEAIEECFTTQDKNLANRVATCSCKYLGYDHANFTFANYGPYWRMVRKLVVNNLLSTKSLERLKHVRIAEVESSIKELYTLFVANNAKNAPTKVDIGHWFDDMMLNITVNMIGGKRYSQVNDKEEEKEEAERFRKAFNETMYYLALVGIEDAFPIPFLQWLDLQGNIKVMKRIADEMDVILQRWLDDHTNKSKMNESINDNDQDLIDIMLTELDKDDFQYGYSRETIIKATMLTIVSDATHTTAVHLIWIIACLLNNKHVLKQV…
Arabidopsis thaliana CYP82C2	O49394*	>Arabidopsis thaliana O49394 MDTSLFSLFVPILVFVFIALFKKSKKPKHVKAPAPSGAWPIIGHLHLLSGKEQLLYRTLGKMADQYGPAM SLRLGSSETFVVSSFEVAKDCFTVNDKALASRPITAAAKHMGYDCAVFGFAPYSAFWREMRKIATLELLS NRRLQMLKHVRVSEISMVMQDLYSLWVKKGGSEPVMVDLKSWLEDMSLNMMVRMVAGKRYFGGGSLSPED AEEARQCRKGVANFFHLVGIFTVSDAFPKLGWFDFQGHEKEMKQTGRELDVILERWIENHRQQRKVSGTK HNDSDFVDVMLSLAEQGKFSHLQHDAITSIKSTCLALILGGSETSPSTLTWAISLLLNNKDMLKKAQDEI DIHVGRDRNVEDSDI…
Arabidopsis thaliana CYP82G1	OAP05296.1*	>Arabidopsis thaliana OAP05296.1 MTFLFSTLQLSLFSLALVIFGYIFLRKQLSRCEVDSSTIPEPLGALPLFGHLHLLRGKELLCKKLAAMSE KHGPIFSLKLGVYRLIVASDPKTVKDCFTTNDLATATRPNIAFGRYVGYNNASLTLAPYGDYWRELRKII TVHLFSKQSIEMLGHIRSSEVNTLIKHIYKGNGGTSIVKIDMLFEFLTFNIILRKMVGKRIGFGEVNSEE WRYKKALKHCEYLAVIPMIGDVIPWLGWLDFAKNSQMKRLFKELDSVNTKWLHEHLKKRSRNEKDQERTI MDLLLDILPEDIVISGHVRDVIVKATILALTLTGSDSTSITLTWAVSLLLNNPAALKAAQEEINNSVGKG RWVEESDIQNL…
Arabidopsis thaliana CYP82C4	Q9SZ46.1*	>Arabidopsis thaliana Q9SZ46.1 MDTSLFSLFVPILVFVFIALFKKSKKPKYVKAPAPSGAWPIIGHLHLLGGKEQLLYRTLGKMADHYGPAM SLQLGSNEAFVVSSFEVAKDCFTVNDKALASRPMTAAAKHMGYNFAVFGFAPYSAFWREMRKIATIELLS NRRLQMLKHVRVSEITMGVKDLYSLWFKNGGTKPVMVDLKSWLEDMTLNMIVRMVAGKRYFGGGGSVSSE DTEEAMQCKKAIAKFFHLIGIFTVSDAFPTLSFFDLQGHEKEMKQTGSELDVILERWIENHRQQRKFSGT KENDSDFIDVMMSLAEQGKLSHLQYDANTSIKSTCLALILGGSDTSASTLTWAISLLLNNKEMLKKAQDE IDIHVGRDRNVED…
Atropa belladonna CYP82M3	AYU65303.1	>Atropa belladonna AYU65303.1 MVDNFYFNDLQIILGVLLTFVLSIILWTRNWKSPKLPPQIPGSWPIIGHLRGFGDSGDVPLARTFGKLSD QYGPIFTIKLGMFRYCVINNWEAAKDCFTIHDKELAARPISLAAEHYGYNYARFSFANYGPYYCQVRKLV LQNVLSSTRLEKVKHVRISEVEISIKELYSESSKVINISQWFEKLTLNIIVKMIAGKRYGSLEKDEEAQC FRRAFAKIMYLAGQFILYDAIPFQIFKYVDFQGHIKTMKQIYKDLDDILQSWVNEHMEKNKKVAGDDEEQ DCIDAMLSVTKPDDFKAYDYTRDTVIKATVLSMILDGSDTTAVHLTWLMSLLLNNPHVMKHAQEEIDNKV GTERWVEESDIKDL…
Capsicum annuum	KAF3658855.1*	>Capsicum annuum KAF3658855.1 PREDICTED PROTEIN MEIHILSHIEAIFVILVFAFLFFLITKAKNWKNSKKFGPSPPELPGAWPIIGHLPQILNDTLDGRSRTST DGEIPLAHTLAALADKHGPVFTVRQGMFTIAVVSSYEAIKECFTIQDKNLANRVATCSCKYLGYNHANLT FANYGPYWRMVRKLVVNNLLSTKSLERLKHVRISEVESSIKELYTLFVANKAKNVPTKVDIGHWFDDMML NITVKMIGGKRYSQVNNKAEEKEEAERFRKAFNETMYYLALVGIEDAFPIPLLQWLDLQGNIKVMKRIAD EMDVILQRWLDDHTNKRKMNESSGAGNNDDDDDEDLIDIMLTELDKDDFQYGYSRETIIKATMLTIV…
Capsicum baccatum	PHT46502.1*	>Capsicum baccatum PHT46502.1 PREDICTED PROTEIN MEIHILSHMEAIFVILVFAFLFFLITKAKTWKNSKKFGPSPPELPGAWPIIGHLPQILNDTLDGRSRTSTDGEIPLAHTLAALADKHGPVFTVRQGMFTIAVVSSYEAIKECFTIQDKNLANRVATCSCKYLGYDHANLTFANYGPYWRMVRKLVVNNLLSTKSLERLKHVRISEVESSIKELYTLLVANKAKNVPTKVDIGHWFDDMMLNITVKMIGGKRYSQVNNKAEEKEEAERFRKAFNETMYYLALVGIEDAFPIPLLQWLDLQGNIKVMKRIADEMDVILQRWLDDHTNKRKMNESSGAGNNDDDDQDLIDIMLTELDKDDFQYGYSRETIIKATMLTIVSDATH…
Capsicum chinense	PHU15726.1*	>Capsicum chinense PHU15726.1 PREDICTED PROTEIN MEIYILSHIEAIFVILVFAFLFFLITKAKTWKNSKKFGPSPPELPGAWPIIGHLPQILNDTLDGRSRTSTDGEIPLAHTLAALADKHGPVFTVRQGMFTIAVVSSYEAIKECFTIQDKNLANRVATCSCKYLGYDHANLTFANYGPYWRMVRKLVVNNLLSTKSLERLKHVRISEVESSIKELYTLFVANKAKNVPSKVDIGHWFDDMMLNITVKMIGGKRYSQVNNKEEEKEEAERFRKAFNETMYYLALVGIEDAFPIPLLQWLDLQGNIKVMKRIADEMDVILQRWLDDHTNKRKMNESSGAGNNDDDDEDLIDIMLTELDKDDFQYGYSRETIIKATMLTIVSDATH…
Eschscholzia californica CYP82N2v2	BAK20464.1, F2Z9C1.1*	>Eschscholzia californica BAK20464.1 MDSLMLAYLFPISVASIIAFVFLYNLFSSRTLKNKKIRTAPMATGAWPVLGHLHLFGSGELPHKMLAAMA DKYGSAFRMKFGKHTTLVVSDTRIVKECFTTNDTLFSNRPSTKAFQLMTYDNESVAFTPYGSYWREIRKI STLKLLSNHRLQAIKDVRASEVNVCFKTLYDQCKNPSGSAPILIDMKKWFEEVSNNVVMRVIVGRQNFGS KIVQGEEEAIHYKKVMDELLRLASLSMFSDFAPLLGFVDIFQGNLSAMKRNAKKVDAILENWLEEHRKKK NSVAESQQDFMDVMLSIVEESKLSGHDADAVIKATCLAMIMGGTDTTAVSLTWIISLLMNNRHALKKARE ELDALVG…
Eschscholzia californica CYP82N5	BBD34751.1*	>Eschscholzia californica BBD34751.1 MEFHFPLMEQFQSFSIFALLLASFIFLYKLFNFGKRNTKNGKPTAPEASGGRLIMGHLHLFNGTELTHRT LGSMADKYGPAFNIRFGSHKTLVVSSWKIIKECFTTNDRFFSNRPGSLAIKLMFYDADSVGYAPYGSYWR ELRKISTLKLLSNHRLETLKHLRTSEVDSCFNQLMNSWAENKNRGDSDFAPVRMDDWFGDLTFNVVARIV AGKKNFAGGAARGDAGAQRYKSAMDEAFRLMTIFAYSDVIPSLGWLDKLRGLVGDMKRCGSEIDSVVESW VDEHRLKRRVSNKGGELDLEQDFIDVCLDIMEHSSLPGDDPEIVIKSTCLDMILGGSDTTTVTLTWALSL LLNHPQV…
Eschscholzia californica CYP82N5	BBD34751.1 *	>Eschscholzia californica BBD34751.1 MEFHFPLMEQFQSFSIFALLLASFIFLYKLFNFGKRNTKNGKPTAPEASGGRLIMGHLHLFNGTELTHRT LGSMADKYGPAFNIRFGSHKTLVVSSWKIIKECFTTNDRFFSNRPGSLAIKLMFYDADSVGYAPYGSYWR ELRKISTLKLLSNHRLETLKHLRTSEVDSCFNQLMNSWAENKNRGDSDFAPVRMDDWFGDLTFNVVARIV AGKKNFAGGAARGDAGAQRYKSAMDEAFRLMTIFAYSDVIPSLGWLDKLRGLVGDMKRCGSEIDSVVESW VDEHRLKRRVSNKGGELDLEQDFIDVCLDIMEHSSLPGDDPEIVIKSTCLDMILGGSDTTTVTLTWALSL LLNHPQV…
Eschscholzia californica CYP82P2	BBD34756.1*	>Eschscholzia californica BBD34756.1 MREIDEFTSNIPVFRLMFSTKIMGSLDLSSHHFLQFSKPTMVIGLFGLLIYYVLLNLRRQMLLSSSNTRT AKYGKNEPPEVAGGWPIIGHLHHFMGGKNKLVHEIFGAMADKYGPAFTIRMGLTKVLVVSGAEVAKECLT TNDMTFISRPPRIAIDLMGYGSAMFAIAPYGPYYVQMRKIVTHEILSNSRVESLKHVWGSEINKAIQELY KKVVLVGGGSPVSLEMKRWFSDLTLRTTVKVICGKQYFGGGSASETITSNGDIASEDDEAGRFQKGLRDF FALLGEFRVSDVIPFLGWLDLPTGYKEKMEKNRIFLDSLMEEWLEEHKRKRRSLSEAEKKDGVIEQDFMD VMMSKLN…
Eschscholzia californica CYP82P3	BBD34757.1*	>Eschscholzia californica BBD34757.1 MNLSSKLMGSFDLFSLNFLQFSKPASMVIIGICSFLVYFSLLNLVRRVLAPSRMVKNGKTEPPEVENGWP IIGHLHHFMGKNNKLIHEIFGDMADKYGPTFTLRMGLTKVLVVSSAEVAKECLTTNDLVFIGRPPRVANS LLGYSFAMFPFSPYGTYYSQMRKIVTHELLSTSRVESLKHVWNSEINKAIQELHHKVVSVGGGSPVLIEF KRWFSDLTLRTTVKLICGKQYFGTDGATQASMTINGGGDDDEAGKFQEALREFFCLLGKFRVSDVIPFLG WLDFGTGYKEKKNRMFIDSLMEEWLEEHKMKRRLLNEADKKESRIEQDFMDVMISKLDDPNLLSHYDADT INKATCL…
Gossypium arboreum CYP82D113	AAK60517.1*	>Gossypium AAK60517.1 MLQIAFSSYSWLLTASNQKDGMLFPVALSFLVAILGISLWHVWTIRKPKKDIAPLPPGPRGLPIVGYLPY LGTDNLHLVFTDLAAAYGPIYKLWLGNKLCVVISSAPLAKEVVRDNDITFSERDPPVCAKIITFGLNDIV FDSYSSPDWRMKRKVLVREMLSHSSIKACYGLRREQVLKGVQNVAQSAGKPIDFGETAFLTSINAMMSML WGGKQGGERKGADVWGQFRDLITELMVILGKPNVSDIFPVLARFDIQGLEKEMTKIVNSFDKLFNSMIEE RENFSNKLSKEDGNTETKDFLQLLLDLKQKNDSGISITMNQVKALLMDIVVGGTDTTSTMMEWTMAELIA NPEAMKKVKQEIDDVVGSDGAV…
Mentha piperita CYP82D62	AGF30366.1*	>Mentha piperita AGF30366.1 MDFNAAVCAALAFISLLSYYLIWLRSASTHQAPPEAGGAWPFLGHLNIISGHTGLPHVSLGNLADKHGPI FGIRIGVHRAVVVSSSEVIKELFTTNDAAVSSRPSVKAGKHLAYDYAMLGFSSYGTYWRQMRKLVSLELF SARRVELQRNVRVSETAHFINELYSAWEERRDGSSRVSVEMKELFGELSMNVILKMVAGKRFSGGDDAEE ARRCRRVMREFFHLAGLFVLSDAFPYLGWLDLGGHERRMKRTAEEMDELVGEWLAEHRRKEYSGEGKAQD FMDVMLSEVKGANFECEYDVDTIIKATCGTLIAGGTDTTAVVFIWALALLLNNPHVLQKAQHELDTHVGK QRRVNESDLNNLVYLQ…
Nicotiana tabacum CYP82E10	ADP65809.1*	>Nicotiana tabacum ADP65809.1 MVSPVEAIVGLVTLTLLFYFIRTKKSQKPSKPLPPKIPGGWPVIGHLFYFDDDSDDRPLARKLGDLADKY GPVFTFRLGLPLVLVVSSYEAIKDCFSTNDAIFSNRPAFLYGEYLGYNNAMLFLTKYGPYWRKNRKLVIQ EVLCASRLEKLKHVRFGEIQTSIKNLYTRIDGNSSTINLTDWLEELNFGLIVKMIAGKNYESGKGDEQVE RFRKAFKDFIILSMEFVLWDAFPIPLFKWVDFQGHVKAMKRTFKDIDSVFQNWLEEHVKKKEKMEVNAEG NEQDFIDVVLSKMSNEYLDEGYSRDTVIKATVFSLVLDAADTVALHMNWGMALLINNQHALKKAQEEIDK KVGKDRWVEESDIK…
Nicotiana tabacum CYP82E21	XP_016500333.1*	>Nicotiana tabacum XP_016500333.1 MVFPIEAIVGLVTFTFLFYFLWTKKSQKPSKPLPPKIPGGWPVIGHLFHFNDDGNDRPLARKLGDLADKY GPVFTFRLGLPLVLVVSSYEAIKDCFSTNDAIFSNRPAFLYGEYLGYNNAMLFLANYGPYWRKNRKLVIQ EVLSASRLKKFKHVRFARIQTSIKNLYTRIDRNSSTINLTDWLEELNFGLIVKMIAGKNYESGKGDEQVE RFKKAFKDFMIISMEFVLWDAFPIPLFKWVDFQGHVKAMKRTFKDIDSVFQNWLEEHINKREKMEVNAEG NEQDFIDVVLSKMSNEYLGEGYSRDTVIKATVFSLVLDAADTVALHINWGMALLINNQNALKKAQEEIDT KVGKDRWVEE…
Nicotiana tabacum CYP82E4v1	ABA07805.1*	>Nicotiana tabacum ABA07805.1 MVFPIEAIVGLVTFTFLFFFLWTKKSQKPSKPLPPKIPGGWPVIGHLFHFNDDGDDRPLARKLGDLADKY GPVFTFRLGLPLVLVVSSYEAVKDCFSTNDAIFSNRPAFLYGDYLGYNNAMLFLANYGPYWRKNRKLVIQ EVLSASRLEKFKHVRFARIQASIKNLYTRIDGNSSTINLTDWLEELNFGLIVKMIAGKNYESGKGDEQVE RFKKAFKDFMILSMEFVLWDAFPIPLFKWVDFQGHVKAMKRTFKDIDSVFQNWLEEHINKREKMEVNAEG NEQDFIDVVLSKMSNEYLGEGYSRDTVIKATVFSLVLDAADTVALHINWGMALLINNQKALTKAQEEIDT KVGKDRWVEESDIK…
Nicotiana tabacum CYP82E5v2	ABX56037.1*	>Nicotiana tabacum ABX56037.1 MVSPVEAIVGLVTLTLLFYFLWPKKFQIPSKPLPPKIPGGWPVIGHLFYFDDDGDDRPLARKLGDLADKY GPVFTFRLGLPLVLVVSSYEAVKDCFSTNDAIFSNRPAFLYGEYLGYSNAMLFLTKYGPYWRKNRKLVIQ EVLSASRLEKLKHVRFGKIQTSIKSLYTRIDGNSSTINLTDWLEELNFGLIVKMIAGKNYESGKGDEQVE RFRKAFKDFIILSMEFVLWDAFPIPLFKWVDFQGHVKAMKRTFKDIDSVFQNWLEEHVKKREKMEVNAQG NEQDFIDVVLSKMSNEYLDEGYSRDTVIKATVFSLVLDAADTVALHMNWGMALLINNQHALKKAQEEIDK KVGKERWVEESDIK…
Nicotiana tabacum CYP82E4v2	ABA07804.1*	>Nicotiana tabacum CYP82E4v2 ABA07804.1 MLSPIEAIVGLVTFTFLFFFLWTKKSQKPSKPLPPKIPGGWPVIGHLFHFNDDGDDRPLARKLGDLADKY GPVFTFRLGLPLVLVVSSYEAVKDCFSTNDAIFSNRPAFLYGDYLGYNNAMLFLANYGPYWRKNRKLVIQ EVLSASRLEKFKHVRFARIQASIKNLYTRIDGNSSTINLTDWLEELNFGLIVKMIAGKNYESGKGDEQVE RFKKAFKDFMILSMEFVLWDAFPIPLFKWVDFQGHVKAMKRTFKDIDSVFQNWLEEHINKREKMEVNAEG NEQDFIDVVLSKMSNEYLGEGYSRDTVIKATVFSLVLDAADTVALHINWGMALLINNQKALTKAQEEIDT KVGK…
Ocimum basilicum CYP82D33	AGF30364.1*	>Ocimum basilicum AGF30364.1 MEFISFVYTLIAFSSLLYFYLIWSESAKPKTTTHKAPPEASGAWPVIGHLRIMSGHPSAGIPHVNLGMLA DKHGPIFSIRLGVHRVVVVSSPEVIKELFTTNDVAVSSRPSVKAGKHLAYDNAMLGFASYGAYWRQLRKI VSLELLSNRRLELQSHVSMSETGQFVKELYKLWEKKKSDGSGTEVGEGVVVDMKRWLGELNMNVVMRMVA GKRFGSGDNAEETKRCRRVMGDFFYLAGFFVPADALPYLGWLDLGGHEKRMKKAAKELDEVVGEWLAEHR EREFSGEGKAQDFMDVMISVVKGADLQCEFDVDTIIKATCGTLIAGGTDTTAVVFVWALSLLLNHSHVLK KAQQELDKHVGKDRR…
Papaver somniferum CYP82N3	AGC92397.1*	>Papaver somniferum AGC92397.1 MDFSSLLLLLLNTWISAYSMAALLALVLVYNLRMTKSSSSKTTSLKGKKIITRPPAVTGAWPVFGHLHLF GSGEHPHEMLSKLAEKYGPSFTMKFGKHTTLVVSDTRVVKECFTTNDTLFSNRPSTIAFDLMTYATDSIA FTPYSPYWRELRKISTLKLLSNNRLESIKQLRTSEVSVCFKELYDLTNKKNDNGAPVPIDLKRWFDEVSN NVIMRVIFGKQNFGSKIVLGEDQEAVHYKKIMDELSRLSSLTMLSDMVPLLGWLDYFKGDLRAMKRNGKE LNSILQKWLEEHKSKKSSDARQDFMDVMLSISKDTQLYGHDQDTFIKATCLAMIMGGTNSTEVALTWILS LLMNNRCALHKAR…
Papaver somniferum CYP82N4	AGC92398.1, L7X3S1.1*	>Papaver somniferum AGC92398.1 MRTESIKTNRPMDLLLQYLQPISVALVVIALVWNYGRRNPTKKLAPEASGGRPIMGHLHLFNDGELTHRK LGAMADTYGPVFNIRFGSHKTLVVSDWEIVKECFTTNDKLFSNRPGTLGIKLMFYDADSVGYAPYGAYWR DLRKISTLKLLSNHRIDTIKHLRSSEVESCFESLYSQWGNGEKSGEFAPVRMDSWLGDLTFNVVARIVAG KKNFSANGDVGAQRYKAAMDEAMRLMRFFAFSDVIPSLSWLDNLRGLVREMKKCASEIDSIMATWVEEHR VKRNSGGNSQLEHDFIDVCLDIMEHSSLPGDDPDLVVKSTCLDMILGGSDTTTVTLTWAMSLLLNHPQVL QKAKEELETQVGK…
Papaver somniferum CYP82Y2	AKO60180.1*	>Papaver somniferum AKO60180.1 MELQYISYFQPTSSVVALLLALVSILSSVVVLRKTFLNNYSSSPASSTKTAVLSHQRQQSCALPISGLLH IFMNKNGLIHVTLGNMADKYGPIFSFPTGSHRTLVVSSWEMVKECFTGNNDTAFSNRPIPLAFKTIFYAC GGIDSYGLSSVPYGKYWRELRKVCVHNLLSNQQLLKFRHLIISQVDTSFNKLYELCKNSEDNQGNYTTTT TAAGMVRIDDWLAELSFNVIGRIVCGFQSGPKTGAPSRVEQFKEAINEASYFMSTSPVSDNVPMLGWIDQ LTGLTRNMKHCGKKLDLVVESIINDHRQKRRFSRTKGGDEKDDEQDDFIDICLSIMEQPQLPGNNNPSQI PIKSIVLDMIGGG…
Papaver somniferum CYP82X2	I3PLR0*	>Papaver somniferum I3PLR0 MKSLMMNKLLFLQRITDSPSTTIISTFIVTIISIVFLYTVLLIRTTKNKQKIAAPKASGA WPFIGHLKLFMKQDTQFYRTLGTMSDKYGSVFTLRLGNQAILVVSNWEMVKECFTTNDKS FSNRPSTLSTKYMLNDTNSVVFSPYGTYWREMRKILVQKLLISNQRSEALKNLKTKEIDN SFVKLNDLCNNDVSGGGTKVRMDEWLADMMFNIIARITFGYQSGGGDAPGASTTSKNVER YKKTLDEMFVVLATRFAVSDIFPSLEFIDRLRGLVKDMKILGDELNSIAGCFIEEHRQKR RESLSSLLSLSNESVGDEQDFIDVLLSIMDQSRLPGDDPDFIIKIMILEAFAGGTDSLSA TLTWVL…
Papaver somniferum CYP82Y1	I3PLR1.1	>Papaver somniferum I3PLR1.1 MAYLMIKKSIYLFFDQPTAVGTLILAFLLTLSPVIIYYEQKKRGLRRNRTAITTTPLPEASGAWPVIGHL LLFMNENDLNHVTLGHMADKYGPIFSLRFGRHRTLVVSSWEMVKECFTGTNDKLFSNRPSSLAVKLMFYD TESYGFAPYGKYWRELRKISTHKLLSNQQLEKFKHLRISEVDNSFKKLHELCSNNKQGGDTTYVASLVRM DDWFAYLTFNVIGRIVSGFQSNAVAGATNSQEKYKLAIDEVSNLMATFAVSDVVPRLGWIDRLTGLTGKM KNCGKKLDAVVGDAVEDHRQKKLKISRNNTGALTEHEEEDFIDVCLSIMEQSQIPGNHPEISVKSIALDM LSGGSDTTKLIMTWT…
Papaver somniferum CYP82X1	I3V6B7*	>Papaver somniferum I3V6B7 MELFIKLPFIQPIPFSIILVTTVSIVLLYSVFFWVTDKKKKRKKAPNAAGAWPLIGHLRL LMNDKEPLYRALGSMADKYGPAFNIRLGNQEVLVVSNWEMVKQCFGNQNDKLFSNRQTTL AAKYMLNQTTSSGFAPYGPYWRELRKIMVQQLLSKQSLESWKHLKIKEMDASFSKLNELC NNNGTGTATLIRMDEWFAELTFNVIARNVFGYQSGGRSTALTNGDTESKGERYKKTLEEA LHLMSIFAVSDIFPSLEWVDRLRGLIRNMKRFGDELNSIAGCLIEEHRQKRLQSVSKSDK GVGDEQDFVDVLLSVAEKSQLPGDDPDLVIKSMILEIVSGGSETTSSTLTWALCLLLNHP HVLKKA…
Petunia axillaris	Peaxi162Scf00973g00025.1**	>Petunia axillaris Peaxi162Scf00973g00025.1 PREDICTED PROTEIN MGILFLSHVQAITGILVFAFLFYLIGKAKSWNNNKKFGPPPPEIPGAWPIVGHLPQILNGTLGGDSGRGSDVPLAHTLAALADKYGPVFIVRQGMFPIAVVSSYEAIKDCFTTHDKNLANRVATCSCKYLGYDHANLTFANYGPYWRMVRKLVVNNLLSTKSLERLKHVRISEVESSINELYTLFVANKEKNAPTKVDIGRWFNDMMLNITVKMIGGKRYSQLSGREEEKEEAKRFRKAFNETMYYLALVGIEDAFPIPLLQWLDLQGNIKIMKRIADEMDVILQGWLDDHTKKRNMNNDQSAGNSDDQDLIDIMLTELDKDDFQYGYSRETIIKAT…
Scutellaria baicalensis CYP82D1.1	ASW21050.1*	>Scutellaria baicalensis ASW21050.1 MELSSVIYGAIALLSLFYCYLHFSKPKKSSLNAPPEAGGARFITGHLHLMDGRSASDKLPHINLGLLADQ HGPIFTIRLGVHRAVVVSSWELAKEIFTTHDTAVMARPRLIADDYLSYDGASLGFSPYGPYWREIRKLVT TELLSARRIELQRATRVREITQFTGELYKLWEEKKDGSGRVLVDMKQWLGNLSLNLVSRMVVGKRFYGGD DSETTKRWRGVMREFFQLIGQFIPGDGLPFLRWLDLGGFEKRTRDTAYELDKIIAMWLAEYRKREYSGDD KEQCFMALMLSLVQANPTLQLHYDADTIIKATCQVLISAASDTTTVILIWVISLLLNNADVLKKVQEELD EQVGRERR…
Scutellaria baicalensis CYP82D2	ASW21052.1*	>Scutellaria baicalensis ASW21052.1 MLYDNSQYLAMEFSSAIYGAIAFFLFLYYCLLYTTSSKPNTRAYKAPPEAGGARLFSGHLHLMAGGTTGE LPHINLANLADKHGPVFTIRLGVKRALVVSSWESAKELFTTCDVAVSSRPRMKAAKLLGYDFAMFGFAPY GAYWRELRKLISVELLSTRRMELQKEVRDSETRESIKELYKLWEERSEGSDSVLVDMKQWFGDLNLNVVL RMVAGKRWIGPETGRWREVLRDFFYLAGMFVPADAFPFLGWLDLGGHEKRMRQTAKELDGIVGGWVAEHR EKEYSGEDKPKDFVDVMLSVVQGSSLRADYDADTIIKATCEALIVGGSDTTTVMLIWTLSFLLNNRHVLR KAQEELDK…
Sinopodophyllum hexandrum CYP82D61	A0A0N7F297*	>Sinopodophyllum hexandrum A0A0N7F297 MDSLHCLETLLLGFFVLLPCFFYFVWKKPNNKIKEPPQPAGAWPIIGHLHLLARGDLPHK ILSSFADKNGPVFKIQLGVHQALVVNNSEIAKECFTTNDRFFLNRPSGVAAKIMGYNYVM LGVAPYGPYWRDMRKIIMLEFLSNRRLQSLKHVWHSEISISSKELYKLWETQNIDFCLVD MKQWLADLTLNMSVKMVVGKRFFGSASASACEETESSNCPKTLRNMFRLMGSFVLSDYLP YLRWLDLGGHEKEMKRTVKELDILFKGWLDEHKRKRLSGGKEDDDQDFMDVMLSILEESK LGNDVDTINKTACLAIILGGADTTWATLTWALSLLLNNPNALKKAQDELDLHVGRD…
Solanum chilense	TMX03441.1*	>Solanum chilense TMX03441.1 PREDICTED PROTEIN MEIHILSHVEAIIGILVFFFLLFLTRKAKTWKNSKRFGPPPPQLPGAWPIIGHLPQILSDTLDGRNRINKDGEIPLAHTLGALADKYGPVFTVRQGMFLIAVVSSYEAIKECFTTQDKNLANRVATCSCKYLGYDHANLTFANYGPYWRMVRKLVVNNLLSSKSLERLKHVRISEVESSIKELYTLFVANEAKNVPTKVDIGHWFDDMMLNITVKMIGGKRYSQVNNKEEEKEEAERFRKAFNETMYYIAIVGIEDAFPIPLLQWLDLQGNIKVMKRIADEMDVILQRWLDDHTNKRKNNNDSNDDDDQDLIDIMLTELDKDDVQYGYSRETIIKATMLTIVSDATHTTAVH…
Solanum dulcamara	gnl|onekp|GHLP_scaffold_2012009***	>Solanum dulcamara gnl|onekp|GHLP_scaffold_2012009 PREDICTED PROTEIN MEIHILSHVEAIVGILVFAFLFFLIKKAKTWKNTKKFGPPPPQLPGAWPIIGHLPQILSDTLDGRNRSNTDGEIPLAHTLAALADKYGPVFTVRQGMFPIAIVSSYEAIKECFTTQDKNLANRVATCSCKYLGYDHANLTFAKYGPYWRMVRKLMVNNLLSSKSLEKLKHVRISQVESSIKELYTLFVANKSKNAPTKVDIGHWFDDMMLNLTVKMIGGKRYSQVNNKEEEKEEAERFRKSFKETMYHIALVGIEDAFPIPLFQWLDLQGNIKVMKRIANEIDVILQRWLDDHTNNRKMNNVDDDDDQDLIDIMLTELNKDDFQYGYSRE…
Solanum lycopersicum	XP_004241385.1*, Solyc06g073570.4.1**	>Solanum lycopersicum XP_004241385.1 PREDICTED PROTEIN MEIHILSHVEAIIGILVFFFLLFLIRKAKTWKNSKKFGPAPPQLPGAWPIIGHLPQILSNTLDGRNRINKDGEIPLAHTLGALADKYGPVFTVRQGMFPIAVVSSYEAIKECFTTQDKNLANRVATCSCKYLGYDHANLTFANYGPYWRMVRKLVVNNLLSSKSLERLKHVRISEVESSIKELYTLFVANEAKNVPTKVDIGHWFDDMMLNITVKMIGGKRYSQVNNKEEEKEEAERFRKAFNETMYYIAIVGIEDAFPFPLLQWLDLQGNIKVMKRIADEMDVILQRWLDDHTNKRKNNESNDDQDLIDIMLTELDKDDFQYGYSRETIIKATMLTIVSDATH…
Solanum melongena	SMEL_006g265580.1.01**	>Solanum melongena SMEL_006g265580.1.01 PREDICTED PROTEIN MDIHILSHVEAIVGILVFSFLFFLIGKIKSWKNSKKFGPPPPELPGAWPIIGHLPQILSDTLDGRNRSKTDGEIPLAHTLAVLADKYGSVFTIRQGMFQIVVVSSYEAIKECFTTQDKNLANRVATCSCKYLGYNHANLTFANYGPYWRMVRKLVVNNLLSSKSLERLKNVRILEVESSIKELYTLFVANKAKNVPTKVDIGHWFDDMMLNITVKMIGGKRYSQASNKEEEKEEAERFRKAFNDTMYYIAVVGIEDAFPIPLLQWLDLQGNIKVMKRIADEMDVILQRWLDDHTNNKKINDDDDQDLIDIMLKELEKDDFQYGYSRETIIKATMLTIVSDA…
Solanum pennellii	XP_015078861.1*	>Solanum pennellii XP_015078861.1 PREDICTED PROTEIN MEIHILSHVEAIIGILVFFFLLFLIRKAKTWKNSKKFGPPPPQLPGAWPIIGHLPQILSDTLDGRNRSNKDGEIPLAHTLGALADKYGPVFTVRQGMFPIAVVSSYEAIKECFTTQDKNLANRVATCSCKYLGYDHANLTFANYGPYWRMVRKLVVNNLLSSKSLERLKHVRISEVESSIKELYTLFVANEAKNVPTKVDIGHWFDDMMLNITVKMIGGKRYSQVNNKEEEKEEAERFRKAFNETMYYIAIVGIEDAFPIPLLQWLDLQGNIKVMKRIADEMDVILQRWLDDHTKTRKNNNDSNDDDDQDLIDIMLTELDKDDFQYGYSRETIIKATMLTIVSDATH…
Solanum pimpinellifolium	Sopim06g073570**	>Solanum pimpinellifolium Sopim06g073570 PREDICTED PROTEIN MEIHILSHVEAIIGILVFFFLLFLIRKAKTWKNSKKFGPAPPQLPGAWPIIGHLPQILSNTLDGRNRINKDGEIPLAHTLGALADKYGPVFTVRQGMFPIAVVSSYEAIKECFTTQDKNLANRVATCSCKYLGYDHANLTFANYGPYWRMVRKLVVNNLLSSKSLERLKHVRISEVESSIKELYTLFVANEAKNVPTKVDIGHWFDDMMLNITVKMIGGKRYSQVNNKEEEKEEAERFRKAFNETMYYIAIVGIEDAFPFPLLQWLDLQGNIKVMKRIADEMDVILQRWLDDHTNKRKNNESNDDQDLIDIMLTELDKDDFQYGYSRETIIKATMLTIVS…
Solanum tuberosum	XP_006347265.2*	>Solanum tuberosum XP_006347265.2 PREDICTED PROTEIN MEIHILSHVEAIIGILVFVFLFFLIRKAKTWKNSKKFGPPPPQLPGAWPIIGHLPQILSDTLDGRNRSNTDGEIPLAHTLAALADKYGPVFTIRQGMFPIAVVSSYEAIKECFTTQDKNLANRVATCSCKYLGYDHANLTFANYGPYWRMVRKLVVNNLLSSKSLERLKHVRISEVESSIKELYTLFVANEAKNVLTKVDIGHWFDDMMLNITVKMIGGKRYSQVNNKEEEKEEAERFRKAFNETMYYIAMVGIEDAFPIPLLQWLDLQGNIKVMKRIADEMDVILQRWLDDHTNKRKNNDSNDDDDQDLIDIMLTELDKDDFQYGYSRETIIKATMLTIVSDATHT…
Tanacetum cinerariifolium CYP82Q3	AXL93714.1*	>Tanacetum cinerariifolium AXL93714.1 MELTTLATFLFVLVIAFMILNKMRVNRSKHNAPPRAKGAWPIIGHLHLVAGSRPRQHVLGDWADKYGPIF TIKLGFHQALVVSSTEIAKECFTTNDKVFASRPKAKAVEIMGYNYAMFGLAPYGDYWRQERKIITLEVLS PRRVEMLGHVRESEIRASLKDIHVAWENNKENEGSNMVKVDMKQWFGTLVLNIVVRVISGKRFPANDEEG VHFQNVLRKNVVLMGAFVASDYIPYIDRFDLGGYQKEMKLVWKELDDIMEGWLQERRREMESGQQLERNQ AFMDVLISSLQGAPKEDFSDFDHDTVIKASCLELITAGLDTTSVTLTWVLCLLLNNPKALRTVQEEIDEH VGRDRP…
